# Supplementary material for: GREM1 is a novel serum diagnostic marker and potential therapeutic target for pancreatic ductal adenocarcinoma
Source: Front Oncol. 2022 Aug 26;12:968610. doi: 10.3389/fonc.2022.968610 (PMC9458890; doi:10.3389/fonc.2022.968610)
Supplement: Supplementary file 1 [file Table_1.xlsx]

## Sheet: Total corrlated gene
Query	Statistic	P-value	FDR (BH)	Event_SD	Event_TD
P4HTM	-0.602898	5.36127e-19	2.73231e-17	178	178
C14orf93	-0.599113	1.00955e-18	4.94131e-17	178	178
NUDT16L1	-0.597883	1.23784e-18	5.97e-17	178	178
SNHG8	-0.5899	4.55194e-18	2.0692e-16	178	178
SERGEF	-0.589302	5.01046e-18	2.25688e-16	178	178
PEMT	-0.587207	7.00559e-18	3.09215e-16	178	178
RPH3AL	-0.572274	7.1307e-17	2.72206e-15	178	178
CARKD	-0.572179	7.23471e-17	2.74627e-15	178	178
MMAB	-0.569662	1.05734e-16	3.94489e-15	178	178
AGFG2	-0.569421	1.09626e-16	4.07471e-15	178	178
ABHD14A	-0.566253	1.7587e-16	6.35768e-15	178	178
CATSPER3	-0.565429	1.98708e-16	7.11823e-15	178	178
DHPS	-0.565161	2.06735e-16	7.36572e-15	178	178
MANEAL	-0.558224	5.69845e-16	1.90985e-14	178	178
C11orf49	-0.558048	5.84532e-16	1.95576e-14	178	178
REPIN1	-0.557576	6.25666e-16	2.08633e-14	178	178
MBLAC1	-0.555994	7.85503e-16	2.60613e-14	178	178
ZNF653	-0.555111	8.91337e-16	2.93755e-14	178	178
MED16	-0.553098	1.18726e-15	3.84236e-14	178	178
ATP2A3	-0.549032	2.10688e-15	6.51978e-14	178	178
C1orf66	-0.54884	2.16436e-15	6.66637e-14	178	178
LOC100128822	-0.54817	2.37691e-15	7.27571e-14	178	178
TOLLIP	-0.545851	3.28186e-15	9.84758e-14	178	178
C17orf100	-0.545468	3.46051e-15	1.03366e-13	178	178
TMEM205	-0.544117	4.17071e-15	1.23646e-13	178	178
PICK1	-0.543183	4.7424e-15	1.39341e-13	178	178
IRF2BP1	-0.54105	6.35094e-15	1.8387e-13	178	178
ATG4D	-0.538456	9.03327e-15	2.55908e-13	178	178
DHRS13	-0.537498	1.02814e-14	2.88375e-13	178	178
AES	-0.53648	1.17913e-14	3.27474e-13	178	178
FOXA2	-0.536163	1.23035e-14	3.3979e-13	178	178
NRL	-0.534365	1.56525e-14	4.26914e-13	178	178
FAM174B	-0.533705	1.70913e-14	4.63598e-13	178	178
CACNG2	-0.533118	1.84783e-14	4.97807e-13	178	68
SAFB	-0.532022	2.13698e-14	5.72583e-13	178	178
SEZ6L2	-0.53178	2.20657e-14	5.9043e-13	178	178
FKBP2	-0.531029	2.4368e-14	6.46781e-13	178	178
FOXP4	-0.530927	2.47001e-14	6.54717e-13	178	178
BSCL2	-0.530079	2.76165e-14	7.24255e-13	178	178
NDUFA7	-0.530026	2.78122e-14	7.28422e-13	178	178
LRRC16B	-0.528864	3.2396e-14	8.38481e-13	178	178
PHKA2	-0.528849	3.24608e-14	8.39058e-13	178	178
PPFIA3	-0.52869	3.31416e-14	8.55539e-13	178	178
ERP29	-0.527624	3.80991e-14	9.69589e-13	178	178
FIZ1	-0.525993	4.71066e-14	1.18964e-12	178	178
PTPRN2	-0.524984	5.36874e-14	1.33705e-12	178	178
ZNF497	-0.523945	6.13981e-14	1.51761e-12	178	178
C7orf55	-0.523783	6.27003e-14	1.54786e-12	178	178
DNAJB2	-0.52287	7.05106e-14	1.73202e-12	178	178
SRCIN1	-0.522551	7.34632e-14	1.79341e-12	178	178
GADD45G	-0.52183	8.05789e-14	1.94788e-12	178	178
SPATA24	-0.521047	8.90685e-14	2.13743e-12	178	178
C19orf73	-0.52045	9.61076e-14	2.28968e-12	178	178
ICA1	-0.519123	1.13779e-13	2.67523e-12	178	178
MDP1	-0.518843	1.17901e-13	2.7623e-12	178	178
DUSP28	-0.518378	1.2506e-13	2.91963e-12	178	178
LOC145837	-0.517833	1.33986e-13	3.117e-12	178	176
RHBDD2	-0.517554	1.38789e-13	3.22115e-12	178	178
WBSCR22	-0.517451	1.40598e-13	3.25549e-12	178	178
FLJ45244	-0.517188	1.45351e-13	3.34984e-12	178	178
CLPTM1L	-0.516713	1.54319e-13	3.54825e-12	178	178
LRRC61	-0.516035	1.68062e-13	3.84191e-12	178	178
MRPS26	-0.513783	2.22786e-13	5.01752e-12	178	178
LOC729991	-0.513255	2.3794e-13	5.34055e-12	178	178
LRRC56	-0.512896	2.48805e-13	5.56546e-12	178	178
WDR25	-0.512389	2.64982e-13	5.87417e-12	178	178
FBXW4	-0.512019	2.7743e-13	6.11583e-12	178	178
PTOV1	-0.511665	2.8989e-13	6.35507e-12	178	178
RBM10	-0.509587	3.74656e-13	8.12329e-12	178	178
C12orf34	-0.508958	4.04739e-13	8.7182e-12	178	178
G6PC3	-0.507795	4.66752e-13	9.98869e-12	178	178
MRP63	-0.50737	4.91634e-13	1.04871e-11	178	178
BLOC1S1	-0.506238	5.64391e-13	1.19361e-11	178	178
NECAB3	-0.506109	5.7336e-13	1.21128e-11	178	178
ZFAND2B	-0.503623	7.74875e-13	1.60612e-11	178	178
GNRHR2	-0.503045	8.30777e-13	1.71301e-11	178	178
SAFB2	-0.502467	8.90528e-13	1.82859e-11	178	178
ZFYVE27	-0.501266	1.02861e-12	2.08399e-11	178	178
TLE6	-0.501169	1.04056e-12	2.1039e-11	178	178
HAGH	-0.499534	1.26495e-12	2.53682e-11	178	178
TMEM198	-0.498565	1.41941e-12	2.82364e-11	178	178
ALKBH4	-0.498556	1.42082e-12	2.82364e-11	178	178
IFT27	-0.498425	1.44312e-12	2.86221e-11	178	178
RABGGTA	-0.498246	1.47417e-12	2.91794e-11	178	178
SSR4	-0.497493	1.61164e-12	3.16786e-11	178	178
FLJ35390	-0.497022	1.70385e-12	3.34246e-11	178	178
SURF2	-0.496881	1.73254e-12	3.38247e-11	178	178
TMEM175	-0.496053	1.91021e-12	3.69957e-11	178	178
NEURL	-0.494165	2.38409e-12	4.56811e-11	178	178
FBLL1	-0.493733	2.50755e-12	4.79538e-11	178	178
IQCC	-0.493653	2.53095e-12	4.83547e-11	178	178
C7orf13	-0.493508	2.57413e-12	4.89432e-11	178	178
ACYP2	-0.493223	2.6612e-12	5.05015e-11	178	178
MNX1	-0.492199	2.99835e-12	5.64123e-11	178	178
FAM164C	-0.491769	3.15207e-12	5.90237e-11	178	178
CCDC56	-0.491452	3.27004e-12	6.11169e-11	178	178
PRDX2	-0.491064	3.42053e-12	6.37488e-11	178	178
SPRN	-0.491036	3.43162e-12	6.38953e-11	178	178
COQ4	-0.490957	3.46334e-12	6.42439e-11	178	178
RAB17	-0.490841	3.51001e-12	6.50334e-11	178	178
NUDT14	-0.490203	3.77861e-12	6.97649e-11	178	178
C21orf58	-0.489835	3.94253e-12	7.25205e-11	178	178
DDRGK1	-0.48978	3.96801e-12	7.29214e-11	178	178
QDPR	-0.489442	4.12552e-12	7.56754e-11	178	178
LOC389332	-0.488415	4.64274e-12	8.45356e-11	178	176
DUSP8	-0.488252	4.73083e-12	8.60602e-11	178	178
REM2	-0.487921	4.91381e-12	8.90611e-11	178	178
NDUFB11	-0.487879	4.93767e-12	8.94115e-11	178	178
ZNF446	-0.487424	5.20178e-12	9.41079e-11	178	178
SGSM1	-0.485086	6.79125e-12	1.20873e-10	178	178
NDUFC1	-0.484862	6.96588e-12	1.2387e-10	178	178
C13orf1	-0.484357	7.37658e-12	1.30353e-10	178	178
MFSD3	-0.483805	7.85251e-12	1.379e-10	178	178
SPPL2B	-0.482626	8.97116e-12	1.56572e-10	178	178
TRMU	-0.482499	9.10026e-12	1.58685e-10	178	178
RAB26	-0.481724	9.9292e-12	1.72682e-10	178	178
NANOS1	-0.481319	1.03917e-11	1.80408e-10	178	178
COX16	-0.481034	1.07293e-11	1.8578e-10	178	178
COPZ1	-0.480909	1.08809e-11	1.87912e-10	178	178
HNF1A	-0.480601	1.12632e-11	1.93837e-10	178	178
PNPLA7	-0.48028	1.16755e-11	2.00235e-10	178	178
CDH12	-0.479753	1.23828e-11	2.11814e-10	178	176
LIN7B	-0.479644	1.25346e-11	2.13856e-10	178	178
C19orf39	-0.4793	1.3025e-11	2.21459e-10	178	178
HIP1R	-0.479256	1.30897e-11	2.22367e-10	178	178
DNAJC30	-0.478455	1.43103e-11	2.42063e-10	178	178
ILVBL	-0.478414	1.43754e-11	2.42957e-10	178	178
C22orf32	-0.478301	1.45567e-11	2.45811e-10	178	178
TSTD1	-0.478169	1.4773e-11	2.49038e-10	178	178
PDRG1	-0.477931	1.51681e-11	2.54612e-10	178	178
FOXD4	-0.477838	1.53255e-11	2.57037e-10	178	177
DHRS4L2	-0.477523	1.58705e-11	2.65502e-10	178	178
HRH3	-0.477393	1.61007e-11	2.68898e-10	178	94
LOC100303728	-0.477257	1.63463e-11	2.72539e-10	178	178
SLC35B1	-0.477214	1.64231e-11	2.73359e-10	178	178
SNHG7	-0.47719	1.64679e-11	2.73875e-10	178	178
C1orf56	-0.476982	1.68499e-11	2.79757e-10	178	178
C2CD2L	-0.47688	1.70422e-11	2.82475e-10	178	178
RAP1GAP2	-0.47643	1.79116e-11	2.95399e-10	178	178
MAST1	-0.476383	1.80054e-11	2.967e-10	178	178
AACS	-0.476333	1.81036e-11	2.98068e-10	178	178
C2orf81	-0.476184	1.8405e-11	3.02527e-10	178	178
HIRIP3	-0.475932	1.89236e-11	3.09764e-10	178	178
SERP2	-0.474711	2.16471e-11	3.49999e-10	178	178
CNPY2	-0.474343	2.2538e-11	3.62331e-10	178	178
C9orf86	-0.473602	2.44443e-11	3.91386e-10	178	178
RPS10P7	-0.47286	2.65126e-11	4.21093e-10	178	178
SDR39U1	-0.472569	2.73658e-11	4.32906e-10	178	178
ACOT8	-0.472206	2.8473e-11	4.48625e-10	178	178
SDHAF1	-0.472053	2.89492e-11	4.55766e-10	178	178
UQCC	-0.471331	3.13148e-11	4.88342e-10	178	178
IMMP1L	-0.470526	3.41769e-11	5.27568e-10	178	178
PIGH	-0.469811	3.69249e-11	5.66449e-10	178	178
NPDC1	-0.469775	3.70704e-11	5.68241e-10	178	178
PRPSAP2	-0.469263	3.91763e-11	5.9728e-10	178	178
APOO	-0.468777	4.12847e-11	6.2749e-10	178	178
B9D1	-0.468461	4.27143e-11	6.47228e-10	178	178
GAS8	-0.468369	4.31428e-11	6.5272e-10	178	178
HOOK2	-0.468336	4.32929e-11	6.54491e-10	178	178
PSPN	-0.468195	4.39577e-11	6.64034e-10	178	132
CRTC1	-0.468167	4.40889e-11	6.65507e-10	178	178
FAM47E	-0.467843	4.56506e-11	6.87505e-10	178	177
DGKZ	-0.467741	4.61536e-11	6.93497e-10	178	178
FSTL4	-0.467455	4.75924e-11	7.12949e-10	178	177
FUK	-0.467412	4.78162e-11	7.15226e-10	178	178
KLHDC9	-0.466381	5.33987e-11	7.92723e-10	178	178
C9orf37	-0.466273	5.40185e-11	8.00121e-10	178	178
C6orf130	-0.466137	5.48106e-11	8.10034e-10	178	178
RANBP3	-0.466003	5.55969e-11	8.20428e-10	178	178
TOR2A	-0.465993	5.5661e-11	8.20761e-10	178	178
LSMD1	-0.465507	5.86187e-11	8.63731e-10	178	178
HINT2	-0.465303	5.99095e-11	8.78821e-10	178	178
ENDOG	-0.4652	6.05694e-11	8.87842e-10	178	178
ZNF839	-0.464892	6.25924e-11	9.1546e-10	178	178
C12orf10	-0.464364	6.62046e-11	9.64723e-10	178	178
DMAP1	-0.464353	6.62803e-11	9.65115e-10	178	178
FGF17	-0.464157	6.76759e-11	9.83988e-10	178	169
LIAS	-0.463614	7.16931e-11	1.0363e-09	178	178
SAPS2	-0.46343	7.31014e-11	1.05511e-09	178	178
FLJ39653	-0.463327	7.39001e-11	1.06535e-09	178	178
LEKR1	-0.463127	7.54862e-11	1.084e-09	178	178
DCI	-0.462721	7.87938e-11	1.12904e-09	178	178
SIL1	-0.462702	7.89591e-11	1.12946e-09	178	178
KIAA0114	-0.46264	7.94714e-11	1.13463e-09	178	178
SLC25A38	-0.462121	8.39487e-11	1.19425e-09	178	178
C17orf28	-0.46206	8.44915e-11	1.2011e-09	178	178
CIRBP	-0.461652	8.82086e-11	1.24718e-09	178	178
NKX2-4	-0.461648	8.82375e-11	1.24718e-09	178	4
LOC100272217	-0.461552	8.91353e-11	1.25718e-09	178	178
RASA4P	-0.461349	9.10655e-11	1.28166e-09	178	178
STK16	-0.461315	9.13932e-11	1.28444e-09	178	178
RPS6KL1	-0.460953	9.49358e-11	1.32856e-09	178	178
C19orf25	-0.460914	9.53198e-11	1.33299e-09	178	178
SMPD2	-0.460699	9.74979e-11	1.35999e-09	178	178
FAAH2	-0.460323	1.01421e-10	1.41034e-09	178	178
SCAMP4	-0.460197	1.02778e-10	1.42619e-09	178	178
POLD2	-0.459949	1.05485e-10	1.45864e-09	178	178
CCDC64	-0.459766	1.07515e-10	1.4836e-09	178	178
MVK	-0.459553	1.09948e-10	1.51603e-09	178	178
ATP6V0E2	-0.459456	1.11062e-10	1.52828e-09	178	178
POLR2J	-0.459008	1.16382e-10	1.59483e-09	178	178
CCDC24	-0.458078	1.28234e-10	1.74636e-09	178	178
MRPS33	-0.458064	1.28423e-10	1.74658e-09	178	178
TMEM191A	-0.457994	1.29359e-10	1.75683e-09	178	178
MCTS1	-0.45761	1.34637e-10	1.81977e-09	178	178
INPP5J	-0.457319	1.38769e-10	1.8705e-09	178	178
C6orf136	-0.457276	1.39392e-10	1.87634e-09	178	178
LOC100130148	-0.457216	1.40257e-10	1.88669e-09	178	95
FIS1	-0.45672	1.47674e-10	1.98377e-09	178	178
NPM2	-0.456329	1.5377e-10	2.05588e-09	178	178
CDKN2AIPNL	-0.456173	1.56281e-10	2.08382e-09	178	178
FGFBP3	-0.4559	1.60756e-10	2.13772e-09	178	178
MZF1	-0.455706	1.64009e-10	2.17659e-09	178	178
PCBD1	-0.45557	1.6632e-10	2.20134e-09	178	178
CCDC94	-0.455479	1.67898e-10	2.22074e-09	178	178
AMIGO3	-0.45522	1.72444e-10	2.27631e-09	178	178
LOC400027	-0.455148	1.73721e-10	2.29163e-09	178	178
URGCP	-0.455076	1.75029e-10	2.30581e-09	178	178
SNHG11	-0.454525	1.8524e-10	2.43223e-09	178	178
WFIKKN1	-0.454518	1.85387e-10	2.43254e-09	178	178
CISD3	-0.454354	1.88524e-10	2.47042e-09	178	178
DNASE1L2	-0.454087	1.93784e-10	2.53596e-09	178	176
NSUN6	-0.453945	1.96624e-10	2.56467e-09	178	178
RNF167	-0.453861	1.98333e-10	2.58526e-09	178	178
SPRYD4	-0.453672	2.02215e-10	2.63312e-09	178	178
KIAA1543	-0.453669	2.02271e-10	2.63312e-09	178	178
BTBD17	-0.453588	2.03971e-10	2.6535e-09	178	150
ZNF511	-0.453367	2.08652e-10	2.71261e-09	178	178
KCNJ11	-0.453255	2.11045e-10	2.74192e-09	178	178
MGC2889	-0.45324	2.11388e-10	2.74457e-09	178	117
TSR2	-0.453219	2.11829e-10	2.74849e-09	178	178
C21orf2	-0.453047	2.1559e-10	2.79546e-09	178	178
QTRT1	-0.452806	2.20977e-10	2.85616e-09	178	178
P2RX6	-0.452806	2.20994e-10	2.85616e-09	178	178
AKAP8L	-0.452517	2.27612e-10	2.93402e-09	178	178
WDR59	-0.452502	2.27955e-10	2.93479e-09	178	178
TIMM13	-0.452146	2.36413e-10	3.03166e-09	178	178
WNT4	-0.452093	2.37705e-10	3.04626e-09	178	178
DDX56	-0.451918	2.41973e-10	3.09494e-09	178	178
HPRT1	-0.451888	2.42731e-10	3.10262e-09	178	178
WDR13	-0.451715	2.47041e-10	3.15567e-09	178	178
ATP5G2	-0.451658	2.48473e-10	3.16987e-09	178	178
KISS1R	-0.451372	2.5582e-10	3.2615e-09	178	161
NDUFA2	-0.450979	2.66263e-10	3.38809e-09	178	178
GRIPAP1	-0.450633	2.75806e-10	3.50276e-09	178	178
DDX51	-0.450367	2.83378e-10	3.5943e-09	178	178
MED25	-0.450263	2.86382e-10	3.62774e-09	178	178
C17orf59	-0.450145	2.89824e-10	3.66901e-09	178	178
NXF2	-0.450011	2.93785e-10	3.71677e-09	178	84
RUNDC1	-0.44997	2.95012e-10	3.72752e-09	178	178
FN3K	-0.449674	3.03987e-10	3.83356e-09	178	178
GHRH	-0.448983	3.26009e-10	4.09822e-09	178	23
RTBDN	-0.448851	3.30408e-10	4.14035e-09	178	169
EPHA10	-0.448819	3.31481e-10	4.15118e-09	178	178
C9orf163	-0.448652	3.37095e-10	4.21348e-09	178	177
LOC25845	-0.448479	3.4304e-10	4.27967e-09	178	178
UQCR11	-0.447739	3.69624e-10	4.58242e-09	178	178
MTERFD3	-0.447076	3.95094e-10	4.87069e-09	178	178
C14orf79	-0.446926	4.01092e-10	4.9354e-09	178	178
FAM71E1	-0.446861	4.03729e-10	4.96476e-09	178	178
SF4	-0.446739	4.08693e-10	5.02268e-09	178	178
NDUFA13	-0.446587	4.14982e-10	5.09048e-09	178	178
DLEU1	-0.446365	4.24325e-10	5.20186e-09	178	178
LRRC14	-0.446339	4.25446e-10	5.21024e-09	178	178
ATP6AP1	-0.446336	4.25535e-10	5.21024e-09	178	178
SDSL	-0.445489	4.63196e-10	5.62606e-09	178	178
MRPL54	-0.445477	4.63752e-10	5.62936e-09	178	178
LETMD1	-0.445429	4.65983e-10	5.64951e-09	178	178
SNRNP35	-0.445163	4.78534e-10	5.79457e-09	178	178
TRAPPC9	-0.444867	4.9287e-10	5.94995e-09	178	178
MAST3	-0.444685	5.01929e-10	6.05561e-09	178	178
LOC100128811	-0.444641	5.04113e-10	6.07825e-09	178	56
FAM3A	-0.444363	5.18276e-10	6.23761e-09	178	178
WDR83	-0.444165	5.28598e-10	6.35797e-09	178	178
CC2D1A	-0.443946	5.40222e-10	6.46632e-09	178	178
TATDN3	-0.443929	5.4115e-10	6.4735e-09	178	178
RNF32	-0.443826	5.46705e-10	6.536e-09	178	178
WBP1	-0.443467	5.66559e-10	6.74481e-09	178	178
FBXL15	-0.443457	5.6713e-10	6.74755e-09	178	178
PTGES2	-0.443246	5.79109e-10	6.87353e-09	178	178
PNPO	-0.442965	5.95522e-10	7.05141e-09	178	178
TPD52	-0.442732	6.09423e-10	7.20737e-09	178	178
PRKAR1B	-0.442628	6.15717e-10	7.27746e-09	178	178
LOC150381	-0.442419	6.28566e-10	7.40719e-09	178	178
PCSK1N	-0.442309	6.35498e-10	7.47996e-09	178	178
SYP	-0.441742	6.72079e-10	7.85655e-09	178	178
ZNF620	-0.441683	6.76007e-10	7.89567e-09	178	178
DHRS4	-0.441462	6.90958e-10	8.06553e-09	178	178
MAGIX	-0.441183	7.10181e-10	8.25095e-09	178	178
C3orf71	-0.440944	7.27129e-10	8.42311e-09	178	178
SEC11C	-0.440655	7.48092e-10	8.64418e-09	178	178
ZNF19	-0.440335	7.71996e-10	8.89077e-09	178	178
NAPA	-0.440316	7.7348e-10	8.8975e-09	178	178
PEX6	-0.440217	7.81063e-10	8.97318e-09	178	178
PQBP1	-0.440067	7.92614e-10	9.09116e-09	178	178
SNAPC4	-0.439919	8.04202e-10	9.20272e-09	178	178
BCKDHA	-0.439812	8.12695e-10	9.28378e-09	178	178
NCRNA00219	-0.439514	8.36823e-10	9.53737e-09	178	178
HPCA	-0.43945	8.42074e-10	9.59169e-09	178	178
LOC348926	-0.439029	8.77516e-10	9.97242e-09	178	178
C9orf7	-0.438891	8.89506e-10	1.01029e-08	178	178
KRTAP3-3	-0.438868	8.91493e-10	1.01138e-08	178	22
MED9	-0.438859	8.92218e-10	1.01162e-08	178	178
MMP24	-0.43875	9.01805e-10	1.02074e-08	178	178
NAPB	-0.43853	9.21387e-10	1.04042e-08	178	178
PHLDB3	-0.438488	9.25252e-10	1.0431e-08	178	178
COX8A	-0.438401	9.33068e-10	1.05131e-08	178	178
BCAT2	-0.438387	9.34403e-10	1.05221e-08	178	178
CCDC22	-0.438288	9.43433e-10	1.06117e-08	178	178
LOC100128977	-0.438192	9.52386e-10	1.06881e-08	178	18
COG1	-0.437982	9.72076e-10	1.08844e-08	178	178
TTC18	-0.4379	9.79914e-10	1.09546e-08	178	178
C16orf92	-0.437719	9.97331e-10	1.11231e-08	178	32
TIMM17B	-0.437624	1.00663e-09	1.12141e-08	178	178
LAGE3	-0.437524	1.01641e-09	1.13103e-08	178	178
LOC202781	-0.437451	1.02374e-09	1.13791e-08	178	178
NDUFS7	-0.437433	1.02548e-09	1.1392e-08	178	178
TSEN54	-0.437383	1.03053e-09	1.14353e-08	178	178
ROGDI	-0.43727	1.04194e-09	1.15489e-08	178	178
C6orf26	-0.436738	1.09724e-09	1.20941e-08	178	178
IFT172	-0.436375	1.1366e-09	1.24862e-08	178	178
POLR2I	-0.43635	1.13929e-09	1.25088e-08	178	178
CDHR3	-0.436319	1.14276e-09	1.2533e-08	178	178
C20orf196	-0.435974	1.18158e-09	1.29229e-08	178	178
SPATA2	-0.435883	1.19212e-09	1.30237e-08	178	178
KLHDC2	-0.435706	1.21272e-09	1.32342e-08	178	178
NLK	-0.435564	1.22945e-09	1.3402e-08	178	178
POLRMT	-0.435247	1.26776e-09	1.37589e-08	178	178
HEXIM2	-0.43521	1.27233e-09	1.38009e-08	178	178
SFI1	-0.4349	1.31102e-09	1.41894e-08	178	178
TMEM187	-0.434888	1.31259e-09	1.41987e-08	178	178
MRPL34	-0.434819	1.32127e-09	1.42818e-08	178	178
GTF3C5	-0.434816	1.32172e-09	1.42818e-08	178	178
C7orf27	-0.434625	1.34625e-09	1.45072e-08	178	178
C12orf27	-0.434338	1.38412e-09	1.48667e-08	178	175
TYSND1	-0.434281	1.39172e-09	1.49402e-08	178	178
ZNF554	-0.434093	1.4171e-09	1.52044e-08	178	178
TTLL6	-0.434082	1.41858e-09	1.52119e-08	178	177
C2orf70	-0.434077	1.41934e-09	1.52119e-08	178	176
ENTPD6	-0.434031	1.42557e-09	1.52704e-08	178	178
ZNF414	-0.433883	1.44607e-09	1.54566e-08	178	178
GLYCTK	-0.433733	1.46712e-09	1.56477e-08	178	178
GALR3	-0.433672	1.47571e-09	1.57309e-08	178	55
PIN1	-0.433607	1.48505e-09	1.58134e-08	178	178
COX19	-0.433569	1.49044e-09	1.58622e-08	178	178
ZDHHC8P1	-0.433428	1.51075e-09	1.60697e-08	178	178
SUSD4	-0.432863	1.595e-09	1.69203e-08	178	178
NXF2B	-0.432771	1.60916e-09	1.70614e-08	178	49
SRRT	-0.432736	1.61455e-09	1.71094e-08	178	178
LOC113230	-0.432645	1.62868e-09	1.72406e-08	178	178
DKFZP434H168	-0.432557	1.64242e-09	1.73675e-08	178	49
DKFZP686I15217	-0.432191	1.70105e-09	1.79586e-08	178	178
HINT1	-0.432175	1.70366e-09	1.79767e-08	178	178
FEZF2	-0.432127	1.71159e-09	1.8041e-08	178	21
THAP7	-0.431806	1.76499e-09	1.8594e-08	178	178
ACTR3B	-0.431704	1.78228e-09	1.87662e-08	178	178
MORN1	-0.431689	1.78483e-09	1.8783e-08	178	178
POLR2J4	-0.43147	1.82241e-09	1.91479e-08	178	178
C5orf48	-0.431389	1.83671e-09	1.92879e-08	178	8
FAM158A	-0.431237	1.86341e-09	1.95371e-08	178	178
PGAM2	-0.431159	1.87741e-09	1.96735e-08	178	178
CN5H6.4	-0.430866	1.9306e-09	2.01881e-08	178	178
MRAP2	-0.430763	1.94962e-09	2.03762e-08	178	178
HAX1	-0.430735	1.95494e-09	2.04178e-08	178	178
SURF6	-0.430731	1.95566e-09	2.04178e-08	178	178
RPAIN	-0.430542	1.99112e-09	2.07442e-08	178	178
ZNF688	-0.430346	2.02856e-09	2.10845e-08	178	178
TECR	-0.430047	2.08717e-09	2.16082e-08	178	178
C17orf69	-0.42989	2.11843e-09	2.18975e-08	178	178
HDHD2	-0.42986	2.12464e-09	2.19387e-08	178	178
PRPF6	-0.429601	2.17751e-09	2.24144e-08	178	178
LOC100130933	-0.429549	2.18828e-09	2.25135e-08	178	178
C10orf75	-0.429392	2.22117e-09	2.28163e-08	178	178
ALKBH7	-0.429267	2.24755e-09	2.30633e-08	178	178
ADCK4	-0.429104	2.28248e-09	2.34096e-08	178	178
PLA2G6	-0.428437	2.43132e-09	2.47947e-08	178	178
INTS3	-0.428241	2.47675e-09	2.5193e-08	178	178
KCTD13	-0.428132	2.50233e-09	2.54402e-08	178	178
C20orf56	-0.428121	2.50509e-09	2.54551e-08	178	177
CSRP2BP	-0.428101	2.50974e-09	2.54762e-08	178	178
MTIF3	-0.427959	2.54361e-09	2.57671e-08	178	178
PRKCSH	-0.427875	2.56389e-09	2.59592e-08	178	178
PMVK	-0.427765	2.59058e-09	2.6216e-08	178	178
STARD10	-0.427706	2.60511e-09	2.63496e-08	178	178
C8orf45	-0.427658	2.61699e-09	2.64562e-08	178	178
NPRL2	-0.427513	2.65299e-09	2.6779e-08	178	178
PELP1	-0.427434	2.67285e-09	2.69657e-08	178	178
ASB16	-0.427397	2.68208e-09	2.7022e-08	178	178
GOLGA7B	-0.42739	2.68389e-09	2.7022e-08	178	178
CCDC96	-0.427331	2.69887e-09	2.7159e-08	178	178
ARVCF	-0.427314	2.70316e-09	2.71884e-08	178	178
CCDC12	-0.427286	2.71028e-09	2.72461e-08	178	178
MLST8	-0.426826	2.83033e-09	2.8352e-08	178	178
CLPTM1	-0.42631	2.97106e-09	2.96866e-08	178	178
ISCA2	-0.425846	3.10318e-09	3.09285e-08	178	178
CYHR1	-0.425692	3.14822e-09	3.13212e-08	178	178
TP53TG1	-0.425691	3.14856e-09	3.13212e-08	178	178
LOC100216545	-0.42569	3.14891e-09	3.13212e-08	178	178
NHP2	-0.425468	3.21503e-09	3.18986e-08	178	178
STUB1	-0.425131	3.31822e-09	3.28401e-08	178	178
INSM1	-0.42508	3.33399e-09	3.29796e-08	178	174
C1orf203	-0.424837	3.41046e-09	3.36855e-08	178	178
LRWD1	-0.424699	3.45476e-09	3.4072e-08	178	178
OGFOD2	-0.42466	3.46748e-09	3.41634e-08	178	178
PRR7	-0.424437	3.54041e-09	3.48299e-08	178	178
PARD6A	-0.424251	3.60227e-09	3.53857e-08	178	178
POLL	-0.424244	3.60462e-09	3.53857e-08	178	178
ASNS	-0.42417	3.62975e-09	3.55496e-08	178	178
LOC285419	-0.424161	3.63275e-09	3.55614e-08	178	178
C10orf35	-0.423801	3.75679e-09	3.67029e-08	178	178
PLEKHB1	-0.423521	3.85606e-09	3.7617e-08	178	178
C17orf76	-0.423415	3.89423e-09	3.79519e-08	178	178
ASPSCR1	-0.423126	4.00009e-09	3.88687e-08	178	178
RBM14	-0.423064	4.02319e-09	3.90548e-08	178	178
SCARNA22	-0.423009	4.04381e-09	3.92357e-08	178	7
RALGPS1	-0.422195	4.36131e-09	4.2192e-08	178	178
GDI1	-0.422186	4.36484e-09	4.22056e-08	178	178
TXNRD2	-0.421765	4.53837e-09	4.38192e-08	178	178
ATPIF1	-0.421699	4.56606e-09	4.4065e-08	178	178
BAT5	-0.421533	4.63679e-09	4.46604e-08	178	178
ABCB6	-0.421492	4.65457e-09	4.47881e-08	178	178
NFS1	-0.421468	4.66469e-09	4.48636e-08	178	178
ANKRD54	-0.421084	4.83314e-09	4.6326e-08	178	178
ADCK1	-0.421003	4.86931e-09	4.66049e-08	178	178
RAVER1	-0.420942	4.89683e-09	4.6823e-08	178	178
CPLX1	-0.420507	5.0976e-09	4.85315e-08	178	178
FASTK	-0.420458	5.12042e-09	4.87254e-08	178	178
PPP1R16A	-0.420207	5.24029e-09	4.97702e-08	178	178
TMEM129	-0.420114	5.28535e-09	5.01741e-08	178	178
HRASLS	-0.42001	5.33604e-09	5.05824e-08	178	175
GGT7	-0.419894	5.39317e-09	5.10908e-08	178	178
ARL6IP4	-0.419891	5.39484e-09	5.10908e-08	178	178
LONP1	-0.419855	5.41279e-09	5.12159e-08	178	178
FAM195A	-0.419848	5.41619e-09	5.12194e-08	178	178
PCBD2	-0.419554	5.56449e-09	5.25715e-08	178	178
GLOD4	-0.419362	5.66354e-09	5.33798e-08	178	178
TAL2	-0.419301	5.69506e-09	5.36257e-08	178	132
RMND5B	-0.419213	5.74164e-09	5.40386e-08	178	178
LOC440905	-0.419014	5.8474e-09	5.49295e-08	178	177
TBC1D17	-0.4188	5.96326e-09	5.59646e-08	178	178
FANCL	-0.418696	6.02044e-09	5.64477e-08	178	178
OVCA2	-0.418248	6.2722e-09	5.86136e-08	178	178
C10orf53	-0.417839	6.51089e-09	6.07294e-08	178	22
HEXDC	-0.417579	6.66772e-09	6.20212e-08	178	178
IMP3	-0.417514	6.70757e-09	6.22994e-08	178	178
TMEM229B	-0.41732	6.8272e-09	6.32917e-08	178	178
ECSIT	-0.417116	6.95548e-09	6.44205e-08	178	178
PPIL6	-0.416852	7.12425e-09	6.57987e-08	178	178
LRRC24	-0.416671	7.24292e-09	6.6801e-08	178	171
RSPH1	-0.416661	7.24962e-09	6.68317e-08	178	178
C9orf142	-0.416647	7.25844e-09	6.68819e-08	178	178
CYB5D2	-0.416434	7.40044e-09	6.81268e-08	178	178
TMEM199	-0.416284	7.50216e-09	6.8967e-08	178	178
PPP2R3B	-0.416284	7.50217e-09	6.8967e-08	178	178
FAM186A	-0.416085	7.63947e-09	7.00987e-08	178	177
NDUFB2	-0.416016	7.68736e-09	7.05055e-08	178	178
GKAP1	-0.416005	7.69501e-09	7.05429e-08	178	178
HDDC3	-0.415926	7.75013e-09	7.09824e-08	178	178
SLC48A1	-0.415811	7.8313e-09	7.16926e-08	178	178
C7orf50	-0.415769	7.86143e-09	7.18687e-08	178	178
ALG5	-0.415495	8.05932e-09	7.34739e-08	178	178
ZBTB48	-0.415445	8.0958e-09	7.37725e-08	178	178
RNFT2	-0.415365	8.15457e-09	7.42739e-08	178	178
ZSWIM1	-0.415219	8.26369e-09	7.50926e-08	178	178
ATP6V0A1	-0.415196	8.28082e-09	7.51468e-08	178	178
DTD1	-0.414981	8.44355e-09	7.65182e-08	178	178
FAM104B	-0.414834	8.5562e-09	7.74681e-08	178	178
CDK9	-0.414455	8.85476e-09	7.99516e-08	178	178
BRF1	-0.414265	9.00791e-09	8.12602e-08	178	178
C2orf15	-0.414085	9.15575e-09	8.2481e-08	178	178
ARF5	-0.413919	9.2939e-09	8.36874e-08	178	178
C16orf53	-0.413888	9.31968e-09	8.38813e-08	178	178
NDUFA3	-0.413811	9.38493e-09	8.44302e-08	178	178
PRKRIP1	-0.413583	9.57981e-09	8.61442e-08	178	178
RHPN1	-0.413493	9.65697e-09	8.67986e-08	178	178
GTF2IP1	-0.413392	9.74583e-09	8.75177e-08	178	178
TCTA	-0.413009	1.00869e-08	9.03347e-08	178	178
UCKL1	-0.413002	1.00936e-08	9.03539e-08	178	178
CDRT4	-0.412784	1.02935e-08	9.20595e-08	178	178
PPOX	-0.412752	1.03234e-08	9.22856e-08	178	178
ANAPC2	-0.412635	1.0432e-08	9.31295e-08	178	178
SPR	-0.41256	1.05025e-08	9.3669e-08	178	178
MKS1	-0.412556	1.05066e-08	9.3669e-08	178	178
NDUFA1	-0.41213	1.09157e-08	9.68795e-08	178	178
PYY2	-0.412121	1.09247e-08	9.68842e-08	178	173
BCAP31	-0.412062	1.09828e-08	9.73439e-08	178	178
C7orf51	-0.411995	1.10482e-08	9.78796e-08	178	178
KLHL32	-0.411717	1.13272e-08	1.00127e-07	178	177
CBX4	-0.411597	1.14498e-08	1.01121e-07	178	178
XAB2	-0.411564	1.14835e-08	1.01283e-07	178	178
COQ10A	-0.411412	1.16403e-08	1.02436e-07	178	178
WDR85	-0.411325	1.17317e-08	1.0315e-07	178	178
BEX2	-0.411237	1.18238e-08	1.03843e-07	178	178
MKKS	-0.411235	1.18263e-08	1.03843e-07	178	178
LRSAM1	-0.411155	1.19116e-08	1.04499e-07	178	178
PHOSPHO2	-0.411135	1.19329e-08	1.04639e-07	178	178
MAP2K2	-0.411099	1.19708e-08	1.04878e-07	178	178
LOC100133985	-0.410935	1.2148e-08	1.06149e-07	178	175
ULK3	-0.410708	1.23963e-08	1.08175e-07	178	178
C11orf71	-0.410457	1.26769e-08	1.10332e-07	178	178
COX17	-0.410341	1.28087e-08	1.1138e-07	178	178
COX6A1	-0.41027	1.28896e-08	1.11936e-07	178	178
TMEM179	-0.410016	1.31855e-08	1.14255e-07	178	149
STX1A	-0.409883	1.33425e-08	1.15313e-07	178	178
PATZ1	-0.409872	1.33554e-08	1.15373e-07	178	178
PPP1R3E	-0.409802	1.34386e-08	1.16041e-07	178	178
NEK8	-0.409773	1.34731e-08	1.16238e-07	178	178
DNAH6	-0.409669	1.35986e-08	1.17167e-07	178	178
ANAPC16	-0.409604	1.36777e-08	1.17747e-07	178	178
RABGGTB	-0.409575	1.37123e-08	1.17839e-07	178	178
GTPBP5	-0.409507	1.37959e-08	1.18403e-07	178	178
SECISBP2	-0.409496	1.38092e-08	1.18466e-07	178	178
JTB	-0.409488	1.38198e-08	1.18505e-07	178	178
SUV420H2	-0.409379	1.39538e-08	1.19499e-07	178	178
LENG1	-0.409178	1.42051e-08	1.21493e-07	178	178
WRAP53	-0.409126	1.42707e-08	1.22001e-07	178	178
ROMO1	-0.4089	1.45602e-08	1.24262e-07	178	178
ENHO	-0.408711	1.48058e-08	1.26139e-07	178	177
PHPT1	-0.408533	1.5042e-08	1.27932e-07	178	178
C19orf70	-0.408379	1.52487e-08	1.29523e-07	178	178
CD320	-0.408351	1.52864e-08	1.29787e-07	178	178
HIGD2A	-0.408308	1.5345e-08	1.30228e-07	178	178
C15orf61	-0.408201	1.54901e-08	1.31347e-07	178	178
TM7SF2	-0.408016	1.57462e-08	1.33461e-07	178	178
SLC22A5	-0.407815	1.6028e-08	1.35501e-07	178	178
TMEM145	-0.407667	1.6239e-08	1.36992e-07	178	176
REEP5	-0.407595	1.63425e-08	1.37806e-07	178	178
TMEM164	-0.407583	1.63607e-08	1.37902e-07	178	178
MYCNOS	-0.407511	1.64646e-08	1.38541e-07	178	66
SLC39A3	-0.40737	1.66706e-08	1.40155e-07	178	178
NXF5	-0.40722	1.68934e-08	1.41787e-07	178	48
ANKRD43	-0.407153	1.6993e-08	1.42484e-07	178	178
ZNF764	-0.40715	1.69981e-08	1.42484e-07	178	178
C1orf122	-0.40701	1.72093e-08	1.44071e-07	178	178
EML5	-0.40699	1.7239e-08	1.44259e-07	178	178
RNF208	-0.406927	1.73349e-08	1.44922e-07	178	178
FAAH	-0.406713	1.76654e-08	1.47328e-07	178	178
VPS53	-0.406532	1.79484e-08	1.49499e-07	178	178
PIGT	-0.406492	1.80121e-08	1.49967e-07	178	178
FTCD	-0.406426	1.81173e-08	1.50779e-07	178	171
TTC23L	-0.40635	1.82392e-08	1.5173e-07	178	176
CDK10	-0.40616	1.85462e-08	1.54219e-07	178	178
GLS2	-0.406105	1.86358e-08	1.54838e-07	178	178
LSM7	-0.406105	1.86363e-08	1.54838e-07	178	178
THOP1	-0.40581	1.91247e-08	1.58562e-07	178	178
GTF2IRD2	-0.405696	1.9317e-08	1.59889e-07	178	178
LYSMD2	-0.405554	1.95606e-08	1.61702e-07	178	178
TTC39A	-0.405515	1.96278e-08	1.6219e-07	178	178
DPH1	-0.405039	2.04642e-08	1.6845e-07	178	178
STXBP1	-0.404984	2.05623e-08	1.69064e-07	178	178
UBOX5	-0.404898	2.07178e-08	1.70131e-07	178	178
KIAA0182	-0.404865	2.07785e-08	1.70558e-07	178	178
ARFIP2	-0.404739	2.10087e-08	1.72304e-07	178	178
SCAND1	-0.404692	2.10954e-08	1.72944e-07	178	178
ATP5D	-0.404495	2.14619e-08	1.7573e-07	178	178
STK11	-0.404441	2.1562e-08	1.76407e-07	178	178
CNNM3	-0.404388	2.16632e-08	1.77012e-07	178	178
KIAA1324	-0.404167	2.20858e-08	1.80093e-07	178	178
C9orf172	-0.404065	2.22838e-08	1.81557e-07	178	177
DUSP15	-0.403824	2.27558e-08	1.85098e-07	178	178
PIGU	-0.403798	2.28081e-08	1.85447e-07	178	178
CXorf50B	-0.403703	2.29984e-08	1.86764e-07	178	177
NDUFB7	-0.403585	2.32358e-08	1.88459e-07	178	178
C7orf36	-0.403463	2.34845e-08	1.9032e-07	178	178
KRTAP5-5	-0.403454	2.35027e-08	1.9039e-07	178	129
ZNF784	-0.40339	2.36341e-08	1.91376e-07	178	178
DHRS12	-0.40312	2.41975e-08	1.95698e-07	178	178
TPRN	-0.403074	2.42927e-08	1.96388e-07	178	178
DAGLA	-0.403062	2.43198e-08	1.96526e-07	178	178
CNOT3	-0.403013	2.44228e-08	1.97117e-07	178	178
PDXP	-0.402971	2.45126e-08	1.97599e-07	178	178
DPM3	-0.402948	2.45619e-08	1.97916e-07	178	178
B3GNT1	-0.402838	2.47971e-08	1.99649e-07	178	178
KIF9	-0.402692	2.51153e-08	2.02047e-07	178	178
SNAP25	-0.402319	2.59404e-08	2.08345e-07	178	178
DCAF11	-0.402305	2.59728e-08	2.0852e-07	178	178
LOC550112	-0.402115	2.64044e-08	2.11642e-07	178	178
C9orf103	-0.402011	2.6643e-08	2.13381e-07	178	178
CBX8	-0.401709	2.73497e-08	2.18402e-07	178	178
UQCRQ	-0.401672	2.74391e-08	2.18783e-07	178	178
CHID1	-0.401469	2.79251e-08	2.22154e-07	178	178
C1QL1	-0.401467	2.79293e-08	2.22154e-07	178	178
C7orf26	-0.401373	2.81577e-08	2.23701e-07	178	178
POMT1	-0.401309	2.83149e-08	2.24769e-07	178	178
GET4	-0.400953	2.91995e-08	2.31512e-07	178	178
RAB3A	-0.400894	2.93498e-08	2.32517e-07	178	178
LOC147727	-0.400875	2.93969e-08	2.32797e-07	178	178
C19orf56	-0.400683	2.98893e-08	2.36223e-07	178	178
ZNF775	-0.400658	2.99537e-08	2.36544e-07	178	178
MPND	-0.400541	3.02589e-08	2.38763e-07	178	178
ABCA5	-0.400453	3.04877e-08	2.40286e-07	178	178
CMTM8	-0.400453	3.04884e-08	2.40286e-07	178	178
PAFAH1B3	-0.400373	3.06985e-08	2.41548e-07	178	178
FAM98C	-0.400369	3.07096e-08	2.41548e-07	178	178
ILKAP	-0.400273	3.09658e-08	2.43467e-07	178	178
ZNF821	-0.399988	3.17345e-08	2.49312e-07	178	178
TIGD5	-0.399831	3.21669e-08	2.52208e-07	178	178
CHCHD2	-0.399562	3.29199e-08	2.57907e-07	178	178
SLC25A14	-0.399556	3.29374e-08	2.57942e-07	178	178
FBXL16	-0.399513	3.30587e-08	2.58688e-07	178	178
FAM134A	-0.399347	3.35353e-08	2.61978e-07	178	178
FZR1	-0.399304	3.36584e-08	2.62756e-07	178	178
CCDC108	-0.399273	3.37502e-08	2.63369e-07	178	175
GFOD2	-0.399156	3.409e-08	2.6581e-07	178	178
C19orf63	-0.399143	3.41288e-08	2.65903e-07	178	178
PMF1	-0.398974	3.46263e-08	2.69674e-07	178	178
C2orf14	-0.398901	3.48455e-08	2.71166e-07	178	54
COG7	-0.398874	3.49247e-08	2.71676e-07	178	178
PRMT7	-0.398772	3.52337e-08	2.73757e-07	178	178
HCRT	-0.398731	3.53582e-08	2.74509e-07	178	97
GPR113	-0.398722	3.53834e-08	2.74596e-07	178	178
FAM57B	-0.398382	3.64307e-08	2.82281e-07	178	175
CADPS	-0.398003	3.76346e-08	2.91153e-07	178	178
C11orf52	-0.397896	3.7979e-08	2.93703e-07	178	178
MGC3771	-0.397776	3.83722e-08	2.96511e-07	178	178
MCF2L	-0.397475	3.93698e-08	3.03627e-07	178	178
DOHH	-0.397463	3.94111e-08	3.03826e-07	178	178
LRRC23	-0.397413	3.95815e-08	3.05021e-07	178	178
CEACAM19	-0.397323	3.9887e-08	3.07136e-07	178	178
PDCD2L	-0.397043	4.08496e-08	3.13937e-07	178	178
GRSF1	-0.397016	4.09448e-08	3.14546e-07	178	178
HSPBP1	-0.397001	4.09983e-08	3.14835e-07	178	178
C10orf95	-0.396897	4.13643e-08	3.17153e-07	178	178
SGTA	-0.396781	4.1775e-08	3.20177e-07	178	178
ZNF444	-0.396765	4.1831e-08	3.20483e-07	178	178
C17orf86	-0.39665	4.22435e-08	3.23393e-07	178	178
GPR98	-0.396471	4.28916e-08	3.28227e-07	178	178
CTXN2	-0.395731	4.56764e-08	3.48459e-07	178	147
NKX2-2	-0.39551	4.65453e-08	3.54814e-07	178	173
C17orf89	-0.395304	4.73632e-08	3.60077e-07	178	178
SCAMP5	-0.39517	4.79041e-08	3.6349e-07	178	178
EFHC1	-0.394771	4.95523e-08	3.75564e-07	178	178
COPE	-0.394681	4.99307e-08	3.77708e-07	178	178
C6orf64	-0.394609	5.02364e-08	3.7973e-07	178	178
NCRNA00188	-0.394492	5.07376e-08	3.82933e-07	178	178
TMEM86B	-0.394362	5.12988e-08	3.87021e-07	178	178
FBRSL1	-0.394322	5.14739e-08	3.88194e-07	178	178
SLC25A29	-0.394051	5.26629e-08	3.96104e-07	178	178
IFT88	-0.39402	5.28004e-08	3.96987e-07	178	178
ZNF696	-0.393979	5.29835e-08	3.98212e-07	178	178
PEX7	-0.39396	5.30712e-08	3.98719e-07	178	178
FKBP8	-0.393885	5.34091e-08	4.00767e-07	178	178
TMEM89	-0.393881	5.34248e-08	4.00767e-07	178	62
LANCL2	-0.393862	5.35097e-08	4.01252e-07	178	178
CDK5RAP1	-0.393853	5.35533e-08	4.01426e-07	178	178
CRIPAK	-0.393751	5.40175e-08	4.04446e-07	178	178
LOC143666	-0.393698	5.42555e-08	4.06074e-07	178	178
AGBL4	-0.393644	5.45035e-08	4.07768e-07	178	159
MRPL43	-0.393563	5.48787e-08	4.09963e-07	178	178
LOC284440	-0.393556	5.49118e-08	4.10055e-07	178	178
TMEM59	-0.393169	5.67302e-08	4.22517e-07	178	178
C2orf55	-0.393164	5.67573e-08	4.2256e-07	178	178
C18orf18	-0.393019	5.74518e-08	4.27408e-07	178	178
OS9	-0.392697	5.9032e-08	4.38632e-07	178	178
IP6K2	-0.392594	5.95441e-08	4.41977e-07	178	178
SSBP4	-0.392553	5.97498e-08	4.43337e-07	178	178
PODXL2	-0.392032	6.24249e-08	4.61799e-07	178	178
PSTK	-0.391935	6.29333e-08	4.65212e-07	178	178
CACNA2D2	-0.391907	6.30797e-08	4.6612e-07	178	178
CECR4	-0.391879	6.3228e-08	4.67042e-07	178	162
TUSC2	-0.391681	6.42897e-08	4.74353e-07	178	178
NCKIPSD	-0.391401	6.5815e-08	4.85064e-07	178	178
RUNDC3A	-0.391298	6.63838e-08	4.88891e-07	178	178
PRRT3	-0.39124	6.67093e-08	4.90559e-07	178	178
STOML1	-0.391239	6.67094e-08	4.90559e-07	178	178
STK11IP	-0.391234	6.67373e-08	4.90582e-07	178	178
UFC1	-0.390699	6.9796e-08	5.11923e-07	178	178
FAM200B	-0.39068	6.99066e-08	5.12365e-07	178	178
SUMF2	-0.390679	6.99081e-08	5.12365e-07	178	178
EML2	-0.390362	7.17839e-08	5.25724e-07	178	178
APOA1BP	-0.390338	7.19319e-08	5.26613e-07	178	178
C7orf43	-0.390178	7.28983e-08	5.3349e-07	178	178
DPP7	-0.39017	7.29474e-08	5.33652e-07	178	178
OR13C2	-0.390028	7.38109e-08	5.3957e-07	178	11
COMTD1	-0.38979	7.52894e-08	5.49566e-07	178	178
SNHG10	-0.389744	7.55825e-08	5.51298e-07	178	178
FOXD4L1	-0.389652	7.61596e-08	5.55303e-07	178	177
ASCL1	-0.389523	7.69855e-08	5.60911e-07	178	166
RAB40B	-0.389391	7.78329e-08	5.66459e-07	178	178
KCNH6	-0.389306	7.83847e-08	5.70264e-07	178	170
SLC16A11	-0.389141	7.94713e-08	5.77609e-07	178	178
TMEM184A	-0.389139	7.94818e-08	5.77609e-07	178	178
ABCB8	-0.389115	7.96425e-08	5.78564e-07	178	178
LOC399744	-0.389021	8.02642e-08	5.82438e-07	178	178
CRCP	-0.388912	8.09968e-08	5.86893e-07	178	178
RAB4B	-0.388866	8.13061e-08	5.88703e-07	178	178
ZNF76	-0.388818	8.16311e-08	5.9084e-07	178	178
C11orf35	-0.38877	8.19582e-08	5.92773e-07	178	178
AMH	-0.388745	8.21282e-08	5.93786e-07	178	168
LOC100144604	-0.38836	8.47929e-08	6.11486e-07	178	171
SCAND2	-0.388011	8.72818e-08	6.27376e-07	178	178
PTPN3	-0.387992	8.74134e-08	6.28093e-07	178	178
LOC728613	-0.387953	8.76959e-08	6.29894e-07	178	178
ACTL6B	-0.387912	8.7997e-08	6.31598e-07	178	148
C19orf42	-0.387856	8.84035e-08	6.34055e-07	178	178
RHBDL1	-0.387828	8.86099e-08	6.35305e-07	178	178
HCN3	-0.387805	8.87829e-08	6.36315e-07	178	178
PIGP	-0.387747	8.92088e-08	6.39136e-07	178	178
ZNF837	-0.387601	9.0292e-08	6.46662e-07	178	178
CASKIN1	-0.387399	9.1808e-08	6.57044e-07	178	173
TXNL4A	-0.387125	9.39091e-08	6.71052e-07	178	178
RDH12	-0.387122	9.39351e-08	6.71052e-07	178	178
RPS15	-0.387026	9.46844e-08	6.75917e-07	178	178
GPS2	-0.386962	9.51834e-08	6.79234e-07	178	178
C12orf57	-0.38693	9.54356e-08	6.80542e-07	178	178
RAB24	-0.386918	9.553e-08	6.80724e-07	178	178
FAM134C	-0.386868	9.59292e-08	6.83323e-07	178	178
PEX16	-0.386836	9.61766e-08	6.84839e-07	178	178
THTPA	-0.386728	9.70431e-08	6.9076e-07	178	178
ZNF564	-0.38662	9.79094e-08	6.96175e-07	178	178
RAB3IP	-0.386469	9.91367e-08	7.04141e-07	178	178
MLYCD	-0.386442	9.93536e-08	7.05175e-07	178	178
OVGP1	-0.386371	9.99411e-08	7.08582e-07	178	178
ZNHIT1	-0.386272	1.00755e-07	7.13842e-07	178	178
RGS7	-0.386068	1.02457e-07	7.2434e-07	178	175
CYB561	-0.385958	1.03388e-07	7.30405e-07	178	178
C14orf2	-0.385657	1.05984e-07	7.47112e-07	178	178
FOXD4L6	-0.385489	1.07453e-07	7.56641e-07	178	164
ST20	-0.385486	1.07485e-07	7.56641e-07	178	178
FAM69B	-0.38543	1.07977e-07	7.59835e-07	178	178
TUBA8	-0.385389	1.08343e-07	7.6214e-07	178	178
ETV2	-0.385344	1.0874e-07	7.64664e-07	178	178
MANBAL	-0.385339	1.08788e-07	7.64724e-07	178	178
KRT40	-0.385293	1.09197e-07	7.66787e-07	178	143
GEMIN7	-0.385212	1.09929e-07	7.71103e-07	178	178
RAGE	-0.385105	1.10892e-07	7.77033e-07	178	178
CBFA2T2	-0.384892	1.12847e-07	7.89333e-07	178	178
MGC70857	-0.384821	1.1351e-07	7.93403e-07	178	178
FBXO16	-0.384583	1.15743e-07	8.07585e-07	178	178
TH1L	-0.384479	1.16726e-07	8.13769e-07	178	178
TRAP1	-0.384477	1.16753e-07	8.13769e-07	178	178
BDH1	-0.384313	1.1833e-07	8.23897e-07	178	178
2021-03-09	-0.384194	1.19487e-07	8.31364e-07	178	178
SSTR1	-0.384126	1.20151e-07	8.35689e-07	178	178
SFTPD	-0.383996	1.21431e-07	8.44e-07	178	177
ACBD4	-0.383937	1.22016e-07	8.47471e-07	178	178
CECR5	-0.38386	1.22785e-07	8.5221e-07	178	178
AUH	-0.38383	1.23088e-07	8.53413e-07	178	178
DOM3Z	-0.383655	1.24862e-07	8.64808e-07	178	178
PLXNB1	-0.383622	1.252e-07	8.66236e-07	178	178
KLC4	-0.383583	1.25601e-07	8.68705e-07	178	178
DHRS4L1	-0.383564	1.25791e-07	8.69642e-07	178	178
HSD17B10	-0.383557	1.25863e-07	8.69642e-07	178	178
PGPEP1	-0.383513	1.26321e-07	8.7216e-07	178	178
UBXN6	-0.383337	1.28138e-07	8.84091e-07	178	178
LRPAP1	-0.383266	1.28888e-07	8.88644e-07	178	178
RTDR1	-0.383256	1.2899e-07	8.89036e-07	178	178
MAP7	-0.383164	1.29957e-07	8.94764e-07	178	178
WEE2	-0.382995	1.31764e-07	9.06578e-07	178	140
TIGD3	-0.382857	1.33257e-07	9.15256e-07	178	178
C20orf12	-0.382696	1.35009e-07	9.26006e-07	178	178
MYH7B	-0.382682	1.35162e-07	9.26731e-07	178	178
DDC	-0.382603	1.36036e-07	9.32402e-07	178	176
WNK4	-0.382537	1.36771e-07	9.37112e-07	178	178
MGC14436	-0.382504	1.37137e-07	9.38971e-07	178	157
SYT5	-0.382466	1.37564e-07	9.4124e-07	178	178
C6orf154	-0.382441	1.37839e-07	9.42474e-07	178	178
GIPR	-0.38242	1.38071e-07	9.43733e-07	178	177
TMEM9	-0.382285	1.39593e-07	9.53805e-07	178	178
NHP2L1	-0.382257	1.39912e-07	9.55508e-07	178	178
MYST1	-0.382036	1.4245e-07	9.71312e-07	178	178
NR2F6	-0.381709	1.46271e-07	9.94625e-07	178	178
SEZ6	-0.381455	1.49319e-07	1.0143e-06	178	170
SNORD115-26	-0.381392	1.50087e-07	1.01847e-06	178	45
GRIN1	-0.381334	1.50792e-07	1.02255e-06	178	177
GP9	-0.381136	1.53222e-07	1.03761e-06	178	57
SYNGR4	-0.381109	1.53558e-07	1.03953e-06	178	168
NDUFA5	-0.381089	1.53815e-07	1.04091e-06	178	178
NTHL1	-0.380981	1.55162e-07	1.04931e-06	178	178
SIVA1	-0.380943	1.55636e-07	1.05215e-06	178	178
ACADVL	-0.380891	1.56292e-07	1.05587e-06	178	178
ZFYVE28	-0.380656	1.59293e-07	1.07467e-06	178	178
PSPH	-0.380609	1.59892e-07	1.07798e-06	178	178
TIMM16	-0.380507	1.61223e-07	1.08584e-06	178	178
MMD2	-0.380386	1.62804e-07	1.09499e-06	178	64
NCOA5	-0.380371	1.62997e-07	1.09592e-06	178	178
MUM1	-0.380279	1.64212e-07	1.10371e-06	178	178
C14orf148	-0.380275	1.64272e-07	1.10374e-06	178	177
C19orf36	-0.380244	1.64683e-07	1.10585e-06	178	178
CLPP	-0.380243	1.64697e-07	1.10585e-06	178	178
B3GNT8	-0.380187	1.65444e-07	1.11011e-06	178	178
C9orf125	-0.379911	1.6916e-07	1.13235e-06	178	178
NEUROD4	-0.379825	1.70334e-07	1.13848e-06	178	13
MTG1	-0.379668	1.72507e-07	1.15086e-06	178	178
C21orf33	-0.379657	1.72663e-07	1.15151e-06	178	178
SMARCC2	-0.379598	1.73475e-07	1.15615e-06	178	178
ZSWIM7	-0.379335	1.77192e-07	1.17893e-06	178	178
AP3D1	-0.379276	1.78038e-07	1.18337e-06	178	178
PRLR	-0.379157	1.79743e-07	1.1939e-06	178	178
IQCH	-0.379123	1.80243e-07	1.19682e-06	178	178
NEURL4	-0.379026	1.8165e-07	1.20535e-06	178	178
AP1G2	-0.379002	1.82004e-07	1.20689e-06	178	178
AAAS	-0.378952	1.82726e-07	1.21127e-06	178	178
DCXR	-0.37893	1.83062e-07	1.21309e-06	178	178
SLC25A11	-0.378866	1.83998e-07	1.21848e-06	178	178
C2orf72	-0.378476	1.89853e-07	1.25557e-06	178	178
GNAS	-0.378252	1.93295e-07	1.27705e-06	178	178
MGST2	-0.37809	1.95821e-07	1.29288e-06	178	178
ANKRD24	-0.378031	1.96736e-07	1.29805e-06	178	178
SPIRE2	-0.378014	1.97019e-07	1.29948e-06	178	178
FAM58A	-0.377916	1.98568e-07	1.30839e-06	178	178
CHERP	-0.37781	2.0025e-07	1.31903e-06	178	178
KEAP1	-0.377664	2.02612e-07	1.33282e-06	178	178
TRAPPC2	-0.377653	2.02789e-07	1.33354e-06	178	178
MRPL38	-0.377433	2.06392e-07	1.35543e-06	178	178
SFRS6	-0.377423	2.06547e-07	1.35599e-06	178	178
SIRT3	-0.377316	2.08323e-07	1.36675e-06	178	178
PLEKHJ1	-0.377253	2.09378e-07	1.37322e-06	178	178
WASH3P	-0.377205	2.10183e-07	1.37804e-06	178	178
UPF3A	-0.37716	2.1093e-07	1.38247e-06	178	178
SNTG1	-0.37709	2.12112e-07	1.38884e-06	178	97
FDX1L	-0.377008	2.13521e-07	1.39668e-06	178	178
LOC100132354	-0.376794	2.17187e-07	1.41972e-06	178	162
LRRC48	-0.376712	2.18609e-07	1.4276e-06	178	178
CPNE9	-0.376601	2.20566e-07	1.43869e-06	178	167
MTHFD2L	-0.37656	2.21288e-07	1.44271e-06	178	178
TBCA	-0.37655	2.21463e-07	1.4429e-06	178	178
C20orf135	-0.376477	2.22755e-07	1.44989e-06	178	178
C20orf11	-0.376453	2.23173e-07	1.45213e-06	178	178
POP7	-0.376447	2.23283e-07	1.45237e-06	178	178
C6orf217	-0.37636	2.24834e-07	1.46198e-06	178	172
BCL7B	-0.376339	2.25209e-07	1.46297e-06	178	178
WDR73	-0.376282	2.26232e-07	1.46865e-06	178	178
PMS2	-0.376227	2.27231e-07	1.47465e-06	178	178
SLC27A3	-0.376156	2.28522e-07	1.48249e-06	178	178
MYT1	-0.376152	2.28588e-07	1.48249e-06	178	169
ABCA3	-0.376141	2.2878e-07	1.48324e-06	178	178
C19orf52	-0.376109	2.29363e-07	1.48654e-06	178	178
PIAS4	-0.376025	2.30905e-07	1.49506e-06	178	178
B9D2	-0.375557	2.39656e-07	1.54868e-06	178	178
LOC100129534	-0.375524	2.40296e-07	1.55231e-06	178	178
ARFGAP2	-0.375494	2.40872e-07	1.55552e-06	178	178
CTBP1	-0.375477	2.41199e-07	1.55712e-06	178	178
ATP6V0B	-0.375329	2.44035e-07	1.57441e-06	178	178
RIPPLY2	-0.375092	2.48678e-07	1.60175e-06	178	131
GOT1	-0.375053	2.4944e-07	1.60561e-06	178	178
KIAA1984	-0.374991	2.5068e-07	1.61149e-06	178	177
LRP2BP	-0.374966	2.51171e-07	1.61412e-06	178	178
RNF220	-0.374957	2.51341e-07	1.61417e-06	178	178
NPW	-0.374816	2.54179e-07	1.63186e-06	178	162
CDK5	-0.374369	2.63323e-07	1.68619e-06	178	178
CASC2	-0.374309	2.64587e-07	1.69319e-06	178	178
UBE2M	-0.374013	2.70844e-07	1.73043e-06	178	178
NDUFS6	-0.373851	2.74337e-07	1.75161e-06	178	178
TSSK6	-0.37381	2.7523e-07	1.75618e-06	178	178
C16orf55	-0.373661	2.78474e-07	1.77459e-06	178	178
GNB2	-0.373634	2.79085e-07	1.77791e-06	178	178
WRNIP1	-0.373628	2.79212e-07	1.77814e-06	178	178
TSPAN31	-0.373474	2.82612e-07	1.79806e-06	178	178
SHC2	-0.373352	2.85347e-07	1.81429e-06	178	178
SLC2A8	-0.373215	2.8846e-07	1.8329e-06	178	178
FAM116B	-0.373173	2.89419e-07	1.83841e-06	178	178
DCP1B	-0.373127	2.90448e-07	1.84436e-06	178	178
ZNF579	-0.373081	2.9151e-07	1.84932e-06	178	178
C12orf73	-0.373019	2.92947e-07	1.85784e-06	178	178
RNASEK	-0.372741	2.99416e-07	1.89522e-06	178	178
MRM1	-0.372705	3.00281e-07	1.90008e-06	178	178
LSM4	-0.37269	3.00629e-07	1.90167e-06	178	178
DIABLO	-0.372617	3.02368e-07	1.91145e-06	178	178
TMEM53	-0.372414	3.07231e-07	1.93971e-06	178	178
FLJ37201	-0.372283	3.10393e-07	1.95843e-06	178	177
ZSWIM5	-0.372232	3.11655e-07	1.96451e-06	178	178
ADRB1	-0.372095	3.15007e-07	1.98501e-06	178	178
ATP13A1	-0.371985	3.17738e-07	1.99967e-06	178	178
WDR5	-0.371976	3.17964e-07	2.00045e-06	178	178
C5orf55	-0.371893	3.20048e-07	2.01292e-06	178	178
ALG2	-0.371873	3.20559e-07	2.0155e-06	178	178
LSM14B	-0.371812	3.22084e-07	2.02444e-06	178	178
C17orf65	-0.37179	3.22646e-07	2.02668e-06	178	178
EDN3	-0.371634	3.26617e-07	2.04903e-06	178	178
CUTA	-0.371616	3.2708e-07	2.05063e-06	178	178
GPS1	-0.371601	3.27478e-07	2.05248e-06	178	178
DGKK	-0.371563	3.28446e-07	2.05724e-06	178	18
CCDC159	-0.371499	3.30102e-07	2.06695e-06	178	178
GALT	-0.371495	3.30206e-07	2.06695e-06	178	178
GDF9	-0.371468	3.30908e-07	2.0704e-06	178	177
ZER1	-0.371465	3.30966e-07	2.0704e-06	178	178
YIPF2	-0.37144	3.31626e-07	2.07347e-06	178	178
TMEM116	-0.371432	3.31841e-07	2.0739e-06	178	178
C17orf101	-0.371407	3.32489e-07	2.0773e-06	178	178
GPR6	-0.371203	3.37845e-07	2.10978e-06	178	87
RSAD1	-0.3712	3.37902e-07	2.10978e-06	178	178
TIGD6	-0.371033	3.42355e-07	2.13489e-06	178	178
ERAL1	-0.370837	3.47647e-07	2.16584e-06	178	178
GTF2IRD2P1	-0.370715	3.50976e-07	2.18382e-06	178	178
SFRS16	-0.370408	3.59484e-07	2.23115e-06	178	178
CAMK2B	-0.370403	3.59625e-07	2.2313e-06	178	176
ABHD12	-0.370331	3.61674e-07	2.24193e-06	178	178
MRPL41	-0.37017	3.66226e-07	2.26801e-06	178	178
THNSL1	-0.369586	3.8328e-07	2.36252e-06	178	178
RIBC1	-0.369567	3.83842e-07	2.36478e-06	178	178
KIAA0649	-0.369566	3.83885e-07	2.36478e-06	178	178
FAM154B	-0.369476	3.86575e-07	2.37765e-06	178	178
EIF2AK1	-0.369468	3.86816e-07	2.37839e-06	178	178
CCNB1IP1	-0.36922	3.94352e-07	2.42246e-06	178	178
NDUFB1	-0.369127	3.97235e-07	2.4379e-06	178	178
VPS37D	-0.369024	4.00426e-07	2.45673e-06	178	178
GSTZ1	-0.368952	4.02646e-07	2.46805e-06	178	178
ALOX12B	-0.368824	4.06691e-07	2.4913e-06	178	172
FAM123C	-0.368603	4.13728e-07	2.53127e-06	178	171
CACNA1B	-0.368231	4.25832e-07	2.60291e-06	178	173
DHX30	-0.368101	4.3015e-07	2.62687e-06	178	178
SERPINA10	-0.368065	4.31332e-07	2.63327e-06	178	160
SETD6	-0.368038	4.32256e-07	2.63728e-06	178	178
MAPK8IP2	-0.368021	4.32806e-07	2.6391e-06	178	178
SPHK2	-0.368021	4.32821e-07	2.6391e-06	178	178
C14orf156	-0.368004	4.33385e-07	2.64173e-06	178	178
UNC119	-0.367996	4.33657e-07	2.64257e-06	178	178
BSG	-0.367883	4.37455e-07	2.6636e-06	178	178
MIMT1	-0.367882	4.37513e-07	2.6636e-06	178	102
FAM169A	-0.36772	4.43003e-07	2.69537e-06	178	178
CACNA1A	-0.367702	4.43622e-07	2.6983e-06	178	178
NEURL2	-0.367647	4.45521e-07	2.70818e-06	178	178
LCMT1	-0.367245	4.59583e-07	2.78596e-06	178	178
TMEM8B	-0.367157	4.62708e-07	2.80404e-06	178	178
NUDT2	-0.36693	4.70895e-07	2.84929e-06	178	178
NRF1	-0.366917	4.71355e-07	2.8512e-06	178	178
MADD	-0.366888	4.72435e-07	2.85686e-06	178	178
USP27X	-0.366775	4.76559e-07	2.88004e-06	178	178
APC2	-0.366719	4.78612e-07	2.88979e-06	178	178
FARSA	-0.366697	4.79439e-07	2.8939e-06	178	178
MYPOP	-0.366662	4.80749e-07	2.90093e-06	178	178
MPDU1	-0.366654	4.8104e-07	2.90179e-06	178	178
LCN12	-0.366423	4.89652e-07	2.95104e-06	178	178
NARFL	-0.366324	4.93418e-07	2.97102e-06	178	178
WDR6	-0.366226	4.97145e-07	2.98982e-06	178	178
EPHX2	-0.366203	4.98052e-07	2.99437e-06	178	178
CXXC1	-0.366115	5.01415e-07	3.01184e-06	178	178
LOC389458	-0.366106	5.01746e-07	3.01223e-06	178	169
C14orf101	-0.365867	5.11054e-07	3.06044e-06	178	178
KRTCAP2	-0.365804	5.13549e-07	3.07445e-06	178	178
PACRG	-0.365731	5.16455e-07	3.08913e-06	178	178
RAB40C	-0.365578	5.22548e-07	3.12265e-06	178	178
HDAC11	-0.365374	5.30797e-07	3.16762e-06	178	178
ATG4B	-0.365296	5.3398e-07	3.18231e-06	178	178
SPAG6	-0.365189	5.38392e-07	3.20571e-06	178	161
C2CD4A	-0.365178	5.38832e-07	3.20737e-06	178	178
ABHD10	-0.36488	5.5131e-07	3.27868e-06	178	178
PSPC1	-0.364636	5.61713e-07	3.33754e-06	178	178
WDR24	-0.36456	5.64979e-07	3.35593e-06	178	178
PPAPDC1B	-0.364533	5.66158e-07	3.36092e-06	178	178
ARHGAP39	-0.364505	5.67371e-07	3.3671e-06	178	178
C19orf6	-0.364457	5.69421e-07	3.37826e-06	178	178
ING5	-0.36443	5.70604e-07	3.38324e-06	178	178
HDAC10	-0.364405	5.71698e-07	3.38668e-06	178	178
MOAP1	-0.364321	5.75388e-07	3.40447e-06	178	178
DYNLRB1	-0.364314	5.75709e-07	3.40534e-06	178	178
PROC	-0.364159	5.82573e-07	3.44286e-06	178	178
CHRNA4	-0.364136	5.83587e-07	3.44782e-06	178	89
ZADH2	-0.364078	5.86204e-07	3.46121e-06	178	178
BTBD2	-0.363957	5.91612e-07	3.48898e-06	178	178
MDH2	-0.363765	6.00349e-07	3.53839e-06	178	178
DGKE	-0.363758	6.00698e-07	3.5394e-06	178	178
CTAGE5	-0.363586	6.08625e-07	3.58327e-06	178	178
CSTF3	-0.363585	6.08689e-07	3.58327e-06	178	178
SYMPK	-0.363512	6.12062e-07	3.60098e-06	178	178
RAB11B	-0.363075	6.32782e-07	3.71783e-06	178	178
DISP2	-0.363074	6.3285e-07	3.71783e-06	178	178
TRIM67	-0.363074	6.32862e-07	3.71783e-06	178	178
PXMP4	-0.363032	6.34875e-07	3.72854e-06	178	178
SURF1	-0.362934	6.39628e-07	3.75535e-06	178	178
BNIP1	-0.362837	6.44375e-07	3.78097e-06	178	178
POMGNT1	-0.36276	6.4818e-07	3.80104e-06	178	178
SAP18	-0.362729	6.49705e-07	3.80886e-06	178	178
COQ6	-0.36251	6.60598e-07	3.87042e-06	178	178
AP1S1	-0.362487	6.61759e-07	3.87608e-06	178	178
TEX264	-0.36231	6.70703e-07	3.92497e-06	178	178
C5orf54	-0.362274	6.72572e-07	3.93474e-06	178	178
C7orf11	-0.362215	6.75565e-07	3.94992e-06	178	178
2021-03-11	-0.362161	6.78339e-07	3.96497e-06	178	92
PRPF40B	-0.362145	6.79168e-07	3.96864e-06	178	178
RNF113A	-0.36209	6.82031e-07	3.98419e-06	178	178
DENND1A	-0.362075	6.82765e-07	3.9873e-06	178	178
MCRS1	-0.362013	6.86019e-07	4.00512e-06	178	178
LOC100134713	-0.36193	6.90331e-07	4.02673e-06	178	178
C1orf223	-0.36189	6.92419e-07	4.03653e-06	178	129
ASPDH	-0.361848	6.9463e-07	4.04822e-06	178	161
KRTAP5-4	-0.361837	6.95221e-07	4.05047e-06	178	85
GABRB3	-0.361782	6.98123e-07	4.06498e-06	178	178
TMEM160	-0.361728	7.00998e-07	4.08052e-06	178	178
ZFP41	-0.361709	7.02022e-07	4.08408e-06	178	178
KLHDC4	-0.361673	7.03935e-07	4.09039e-06	178	178
FLJ35024	-0.361662	7.04495e-07	4.09244e-06	178	175
GPHN	-0.361653	7.0498e-07	4.09406e-06	178	178
NME3	-0.361511	7.12629e-07	4.13484e-06	178	178
INE2	-0.36127	7.25742e-07	4.20106e-06	178	132
ZNF574	-0.361238	7.27488e-07	4.20871e-06	178	178
C2CD4B	-0.360906	7.45978e-07	4.30811e-06	178	178
DUS3L	-0.360845	7.49428e-07	4.32551e-06	178	178
GLYATL3	-0.360766	7.53942e-07	4.34775e-06	178	36
SLC12A5	-0.360734	7.55775e-07	4.35705e-06	178	176
LMAN2	-0.360624	7.62086e-07	4.3896e-06	178	178
NDUFB8	-0.36047	7.71001e-07	4.43479e-06	178	178
FAM174A	-0.360423	7.73707e-07	4.44876e-06	178	178
IFT140	-0.360413	7.74292e-07	4.45083e-06	178	178
IRX1	-0.360329	7.79222e-07	4.47656e-06	178	141
C2orf64	-0.360239	7.84558e-07	4.5046e-06	178	178
C2orf7	-0.360205	7.8658e-07	4.5149e-06	178	178
SEC14L5	-0.360174	7.88408e-07	4.52408e-06	178	177
ZNF524	-0.359981	7.99952e-07	4.58899e-06	178	178
SLC32A1	-0.35987	8.06656e-07	4.62343e-06	178	73
C17orf90	-0.35985	8.07884e-07	4.62778e-06	178	178
C14orf68	-0.359833	8.08894e-07	4.63222e-06	178	135
NDOR1	-0.359521	8.28167e-07	4.73985e-06	178	178
LRRC29	-0.359461	8.31876e-07	4.7597e-06	178	178
POM121	-0.359413	8.34881e-07	4.77551e-06	178	178
PGP	-0.359287	8.42831e-07	4.81819e-06	178	178
BEGAIN	-0.359225	8.4677e-07	4.83792e-06	178	178
MRPL46	-0.35922	8.47093e-07	4.83836e-06	178	178
ATPAF2	-0.35912	8.53521e-07	4.87226e-06	178	178
GUF1	-0.359116	8.5377e-07	4.87228e-06	178	178
PAN2	-0.358972	8.63062e-07	4.92388e-06	178	178
DGCR10	-0.358931	8.65689e-07	4.93745e-06	178	145
GIN1	-0.358881	8.68982e-07	4.95269e-06	178	178
HES6	-0.358622	8.85991e-07	5.04161e-06	178	178
GLTSCR2	-0.358518	8.92974e-07	5.07696e-06	178	178
C21orf119	-0.358453	8.97341e-07	5.10032e-06	178	178
C9orf130	-0.358398	9.01016e-07	5.11533e-06	178	178
RDH11	-0.358299	9.07745e-07	5.14909e-06	178	178
CDC34	-0.358224	9.12825e-07	5.17346e-06	178	178
CCDC151	-0.358072	9.23265e-07	5.22514e-06	178	178
ZNF517	-0.358053	9.24624e-07	5.23133e-06	178	178
UPF1	-0.357924	9.3359e-07	5.27677e-06	178	178
CPT1B	-0.357922	9.33721e-07	5.27677e-06	178	178
LOC401431	-0.357846	9.39015e-07	5.30517e-06	178	178
SDF2L1	-0.357735	9.4689e-07	5.34508e-06	178	178
PILRB	-0.357695	9.497e-07	5.35941e-06	178	178
ZC3HC1	-0.357616	9.55329e-07	5.38964e-06	178	178
TP53I13	-0.357566	9.58928e-07	5.4084e-06	178	178
LOC349114	-0.357541	9.60701e-07	5.41685e-06	178	178
LOC100131691	-0.357515	9.62561e-07	5.42551e-06	178	178
RPP21	-0.357512	9.62785e-07	5.42551e-06	178	178
SH3GL3	-0.357365	9.73416e-07	5.47917e-06	178	132
C1orf210	-0.35728	9.79604e-07	5.51243e-06	178	178
C7orf44	-0.357265	9.80759e-07	5.51736e-06	178	178
HDGFRP2	-0.357246	9.82136e-07	5.52354e-06	178	178
SCAF1	-0.357143	9.89715e-07	5.563e-06	178	178
MGC16275	-0.357087	9.93843e-07	5.58461e-06	178	178
PYGO2	-0.357037	9.97543e-07	5.60381e-06	178	178
GDAP1	-0.35702	9.98827e-07	5.60784e-06	178	178
LPPR1	-0.356835	1.01269e-06	5.68246e-06	178	171
C11orf51	-0.356794	1.01581e-06	5.69671e-06	178	178
BEX5	-0.356594	1.03104e-06	5.77722e-06	178	178
PLEKHH1	-0.356539	1.03526e-06	5.79759e-06	178	178
HCN4	-0.356516	1.03706e-06	5.80545e-06	178	175
ZNF814	-0.356445	1.04255e-06	5.83016e-06	178	178
AIFM1	-0.356372	1.04822e-06	5.85525e-06	178	178
ZNF204P	-0.356356	1.04953e-06	5.86087e-06	178	178
KLC2	-0.356238	1.05877e-06	5.90415e-06	178	178
NOL12	-0.356214	1.06067e-06	5.91309e-06	178	178
WDR18	-0.35617	1.06414e-06	5.92909e-06	178	178
CCDC11	-0.356161	1.06486e-06	5.93142e-06	178	178
DDTL	-0.355956	1.08119e-06	6.019e-06	178	178
INTS1	-0.35587	1.08809e-06	6.05572e-06	178	178
PRPF19	-0.355745	1.09824e-06	6.10702e-06	178	178
SYT7	-0.355704	1.10165e-06	6.12426e-06	178	178
TSGA13	-0.355514	1.1173e-06	6.20256e-06	178	21
MPPED1	-0.355503	1.11819e-06	6.204e-06	178	107
PLK1S1	-0.355442	1.12324e-06	6.23027e-06	178	178
PRAMEF8	-0.35527	1.13772e-06	6.30515e-06	178	13
C20orf201	-0.355256	1.13888e-06	6.30817e-06	178	102
RBM23	-0.355129	1.14964e-06	6.36066e-06	178	178
INO80C	-0.355093	1.15274e-06	6.37425e-06	178	178
NME5	-0.355053	1.15613e-06	6.39121e-06	178	178
C8orf86	-0.355008	1.16003e-06	6.40916e-06	178	51
DYRK1B	-0.355001	1.1606e-06	6.4105e-06	178	178
FBXO15	-0.354945	1.16542e-06	6.43354e-06	178	177
LOC645676	-0.354875	1.17146e-06	6.45967e-06	178	178
KATNB1	-0.354827	1.17569e-06	6.48123e-06	178	178
ZNF282	-0.354615	1.19425e-06	6.57621e-06	178	178
VPS28	-0.354392	1.21408e-06	6.67792e-06	178	178
PCLO	-0.354231	1.22868e-06	6.7526e-06	178	178
LOC730101	-0.354206	1.23091e-06	6.76301e-06	178	178
C21orf57	-0.354198	1.23168e-06	6.76532e-06	178	178
KIF12	-0.354121	1.23867e-06	6.79949e-06	178	178
SCRN2	-0.353934	1.25592e-06	6.88318e-06	178	178
MS4A8B	-0.353812	1.26725e-06	6.9395e-06	178	176
FLJ36777	-0.353785	1.26977e-06	6.9481e-06	178	177
GPR149	-0.353595	1.28769e-06	7.03975e-06	178	35
REXO4	-0.353527	1.29422e-06	7.07352e-06	178	178
ARMC5	-0.353467	1.29995e-06	7.10287e-06	178	178
PRRG2	-0.353393	1.30699e-06	7.13735e-06	178	178
C11orf2	-0.353358	1.31038e-06	7.15393e-06	178	178
MRPL23	-0.353298	1.31616e-06	7.18348e-06	178	178
C1QTNF8	-0.353289	1.3171e-06	7.18539e-06	178	70
ARMC6	-0.353264	1.31949e-06	7.19402e-06	178	178
TIMM44	-0.353264	1.31955e-06	7.19402e-06	178	178
CDK5R2	-0.353212	1.32453e-06	7.21918e-06	178	177
GTF2F1	-0.353192	1.32655e-06	7.22821e-06	178	178
TRPM5	-0.35306	1.33946e-06	7.29253e-06	178	173
C12orf52	-0.352988	1.34663e-06	7.32554e-06	178	178
ERAS	-0.352967	1.34869e-06	7.33473e-06	178	138
WDR34	-0.352951	1.35023e-06	7.34107e-06	178	178
SLC7A4	-0.352891	1.35619e-06	7.37144e-06	178	178
CELSR3	-0.352881	1.35721e-06	7.37496e-06	178	178
SPTB	-0.35281	1.36438e-06	7.40781e-06	178	178
MORN4	-0.352575	1.38808e-06	7.52683e-06	178	178
NAA20	-0.352468	1.39904e-06	7.58144e-06	178	178
EDF1	-0.352372	1.40899e-06	7.63322e-06	178	178
PRR22	-0.352241	1.42255e-06	7.70038e-06	178	178
CHCHD5	-0.352229	1.42382e-06	7.70517e-06	178	178
MTHFS	-0.352206	1.42622e-06	7.71602e-06	178	178
MAP2K7	-0.351958	1.45237e-06	7.85108e-06	178	178
TTC19	-0.351932	1.45524e-06	7.86229e-06	178	178
C5orf38	-0.35191	1.45758e-06	7.8706e-06	178	161
CYB561D2	-0.35183	1.46612e-06	7.9124e-06	178	178
FEM1A	-0.351742	1.47561e-06	7.9593e-06	178	178
TMUB1	-0.351684	1.48193e-06	7.98932e-06	178	178
IL17RC	-0.351683	1.48203e-06	7.98932e-06	178	178
DDX31	-0.351679	1.48239e-06	7.98932e-06	178	178
C11orf36	-0.351636	1.48709e-06	8.01026e-06	178	13
SDHAP3	-0.351501	1.50189e-06	8.08561e-06	178	178
HMGN3	-0.351409	1.51199e-06	8.13774e-06	178	178
FXN	-0.351399	1.51318e-06	8.14196e-06	178	178
ZNF396	-0.351366	1.51677e-06	8.15906e-06	178	178
GRM4	-0.351226	1.53241e-06	8.24093e-06	178	174
LOC401588	-0.350999	1.558e-06	8.36946e-06	178	178
C19orf60	-0.350985	1.55966e-06	8.37606e-06	178	178
TMEM101	-0.350765	1.58497e-06	8.50509e-06	178	178
HYI	-0.350747	1.58698e-06	8.51353e-06	178	178
FAM22A	-0.350728	1.58924e-06	8.52338e-06	178	178
PMS2L4	-0.350522	1.61326e-06	8.64049e-06	178	178
USP21	-0.350275	1.6426e-06	8.79282e-06	178	178
USE1	-0.350216	1.64966e-06	8.82823e-06	178	178
ELOF1	-0.350056	1.66909e-06	8.9298e-06	178	178
UXT	-0.350043	1.67058e-06	8.93537e-06	178	178
C1orf87	-0.349855	1.69363e-06	9.05133e-06	178	62
C8orf77	-0.349822	1.69776e-06	9.07094e-06	178	178
LRRC27	-0.349801	1.7003e-06	9.08207e-06	178	178
GPRC5C	-0.349666	1.71716e-06	9.16222e-06	178	178
SLC29A4	-0.349657	1.71825e-06	9.16452e-06	178	178
DCUN1D2	-0.349654	1.71858e-06	9.16452e-06	178	178
BTBD3	-0.349544	1.73239e-06	9.23101e-06	178	178
GAGE10	-0.349212	1.77471e-06	9.44635e-06	178	20
C9orf45	-0.349093	1.79008e-06	9.52303e-06	178	178
PPCDC	-0.349007	1.80131e-06	9.57758e-06	178	178
TMEM93	-0.348996	1.80277e-06	9.5828e-06	178	178
NT5C3	-0.348858	1.82095e-06	9.67685e-06	178	178
ZNF324B	-0.34867	1.84596e-06	9.80237e-06	178	178
DNM1P35	-0.348669	1.84606e-06	9.80237e-06	178	178
TXN2	-0.348521	1.86591e-06	9.89976e-06	178	178
CLK3	-0.348499	1.86896e-06	9.91331e-06	178	178
MED24	-0.348477	1.87185e-06	9.92599e-06	178	178
MCAT	-0.348391	1.88356e-06	9.9854e-06	178	178
LOC285796	-0.34838	1.8851e-06	9.9909e-06	178	101
LOC200726	-0.348043	1.93171e-06	1.02214e-05	178	42
SLC26A1	-0.347951	1.94455e-06	1.02812e-05	178	178
LOC388789	-0.347854	1.95831e-06	1.03428e-05	178	178
LYSMD4	-0.347573	1.9985e-06	1.0541e-05	178	178
RAB3D	-0.347542	2.00288e-06	1.05585e-05	178	178
TTC15	-0.347538	2.00355e-06	1.05592e-05	178	178
C12orf76	-0.347531	2.00448e-06	1.05613e-05	178	178
UNC13A	-0.347511	2.00747e-06	1.05742e-05	178	178
TOMM7	-0.347444	2.01717e-06	1.06197e-05	178	178
FBXO9	-0.347277	2.04158e-06	1.07396e-05	178	178
SLC12A9	-0.34707	2.07225e-06	1.08865e-05	178	178
UFSP1	-0.347012	2.08098e-06	1.09265e-05	178	178
AKT1S1	-0.347004	2.08213e-06	1.09296e-05	178	178
LOC284900	-0.346994	2.08362e-06	1.09346e-05	178	178
SFXN5	-0.346888	2.0997e-06	1.10044e-05	178	178
GRM3	-0.346778	2.11643e-06	1.1085e-05	178	161
NDFIP1	-0.346734	2.12312e-06	1.11153e-05	178	178
PPDPF	-0.346698	2.1286e-06	1.11411e-05	178	178
C15orf50	-0.346657	2.13488e-06	1.1171e-05	178	53
MRPS24	-0.346593	2.1448e-06	1.1212e-05	178	178
DDX25	-0.346592	2.14499e-06	1.1212e-05	178	162
HSD17B7	-0.346411	2.17305e-06	1.13437e-05	178	178
F7	-0.346376	2.17856e-06	1.13694e-05	178	174
LAS1L	-0.346191	2.20772e-06	1.15095e-05	178	178
ASPHD1	-0.346181	2.20923e-06	1.15143e-05	178	178
BOLA1	-0.346167	2.21154e-06	1.15173e-05	178	178
POM121C	-0.346092	2.22347e-06	1.15764e-05	178	178
NPAS1	-0.346077	2.22587e-06	1.15858e-05	178	178
TUT1	-0.345662	2.29316e-06	1.19235e-05	178	178
DCTN3	-0.345627	2.29899e-06	1.19506e-05	178	178
GRIA2	-0.345513	2.31786e-06	1.20362e-05	178	172
CATSPER2	-0.345513	2.31789e-06	1.20362e-05	178	178
C14orf50	-0.34549	2.32165e-06	1.20526e-05	178	178
FAM155B	-0.345476	2.32394e-06	1.20613e-05	178	178
REC8	-0.345371	2.34154e-06	1.21463e-05	178	178
COX5B	-0.34531	2.35172e-06	1.21959e-05	178	178
TMED8	-0.345229	2.36554e-06	1.22643e-05	178	178
YWHAE	-0.34519	2.37218e-06	1.22955e-05	178	178
UCK1	-0.345183	2.37338e-06	1.22985e-05	178	178
NUPL2	-0.345097	2.38789e-06	1.23543e-05	178	178
PRKCZ	-0.345011	2.40278e-06	1.24281e-05	178	178
ZNF815	-0.344963	2.41092e-06	1.24636e-05	178	178
COX7C	-0.344846	2.43123e-06	1.25522e-05	178	178
ZCCHC3	-0.344799	2.43937e-06	1.25877e-05	178	178
SPTBN4	-0.344705	2.45585e-06	1.26581e-05	178	178
SELO	-0.344671	2.46191e-06	1.26809e-05	178	178
C5orf45	-0.344472	2.49721e-06	1.28493e-05	178	178
IVD	-0.344425	2.50556e-06	1.28889e-05	178	178
TBL2	-0.344371	2.51522e-06	1.29318e-05	178	178
SGSM3	-0.344331	2.5225e-06	1.29626e-05	178	178
C16orf93	-0.344256	2.53608e-06	1.30222e-05	178	178
ZSCAN1	-0.344166	2.55228e-06	1.30997e-05	178	168
ANKZF1	-0.344165	2.5525e-06	1.30997e-05	178	178
CA8	-0.344058	2.57215e-06	1.31937e-05	178	178
CNFN	-0.344019	2.5792e-06	1.32264e-05	178	178
DGCR6	-0.344007	2.58143e-06	1.32345e-05	178	178
CTU1	-0.343975	2.5873e-06	1.32576e-05	178	178
SPATA7	-0.343914	2.59864e-06	1.33123e-05	178	178
ECHDC2	-0.343785	2.62268e-06	1.3432e-05	178	178
GRK1	-0.343716	2.63566e-06	1.3495e-05	178	24
ZNF48	-0.343706	2.63749e-06	1.35008e-05	178	178
C20orf134	-0.343332	2.70865e-06	1.38507e-05	178	178
MRPS2	-0.343267	2.72122e-06	1.39114e-05	178	178
TSGA10	-0.343236	2.72734e-06	1.39391e-05	178	178
KRTAP3-2	-0.343229	2.72854e-06	1.39416e-05	178	33
NCRNA00174	-0.343223	2.72972e-06	1.3944e-05	178	178
POMT2	-0.34317	2.74005e-06	1.3986e-05	178	178
C14orf142	-0.34299	2.7754e-06	1.41482e-05	178	178
MT3	-0.342862	2.80085e-06	1.42668e-05	178	162
GCDH	-0.342715	2.83007e-06	1.44083e-05	178	178
MRPS34	-0.342709	2.83134e-06	1.4411e-05	178	178
C15orf40	-0.342538	2.866e-06	1.45762e-05	178	178
GJC3	-0.342478	2.87827e-06	1.46311e-05	178	165
LY6G5C	-0.342302	2.91427e-06	1.47887e-05	178	178
TMEM80	-0.342288	2.91725e-06	1.47956e-05	178	178
C12orf47	-0.342269	2.92114e-06	1.48071e-05	178	178
DCLRE1A	-0.342112	2.95383e-06	1.49575e-05	178	178
FAM165B	-0.342107	2.95502e-06	1.49597e-05	178	178
ENSA	-0.342034	2.97033e-06	1.50218e-05	178	178
UQCRB	-0.341982	2.98122e-06	1.50692e-05	178	178
FAM108A1	-0.341953	2.98742e-06	1.50941e-05	178	178
WASH7P	-0.341951	2.98768e-06	1.50941e-05	178	178
COX6C	-0.341945	2.98899e-06	1.50969e-05	178	178
PTCHD2	-0.34193	2.99215e-06	1.5109e-05	178	175
TRAPPC5	-0.341894	2.99992e-06	1.51405e-05	178	178
COG3	-0.341881	3.0027e-06	1.51506e-05	178	178
ALDH5A1	-0.341831	3.01326e-06	1.52001e-05	178	178
PTRH1	-0.341799	3.0201e-06	1.52307e-05	178	178
NDUFA8	-0.341786	3.02295e-06	1.52412e-05	178	178
ANKRD39	-0.34168	3.04573e-06	1.53404e-05	178	178
CHADL	-0.341532	3.07773e-06	1.54897e-05	178	178
NGDN	-0.341523	3.07961e-06	1.54952e-05	178	178
PPP1R9A	-0.341488	3.08733e-06	1.55301e-05	178	178
HS3ST6	-0.341481	3.08876e-06	1.55313e-05	178	67
SUOX	-0.341373	3.11249e-06	1.56368e-05	178	178
COASY	-0.34129	3.13082e-06	1.57249e-05	178	178
FAM83F	-0.341187	3.15369e-06	1.58236e-05	178	178
KIAA0319L	-0.341165	3.1586e-06	1.58443e-05	178	178
TXNDC6	-0.341076	3.17862e-06	1.59373e-05	178	178
INPP5K	-0.341075	3.17876e-06	1.59373e-05	178	178
TAF6L	-0.341036	3.18748e-06	1.5977e-05	178	178
MAP3K10	-0.340999	3.19597e-06	1.60155e-05	178	178
ADAMTS13	-0.340877	3.22348e-06	1.61329e-05	178	178
DLGAP3	-0.340829	3.2345e-06	1.6184e-05	178	178
ZNF768	-0.340799	3.24125e-06	1.62095e-05	178	178
FAM173A	-0.340766	3.24884e-06	1.62434e-05	178	178
DND1	-0.340753	3.25194e-06	1.62548e-05	178	178
TMEM9B	-0.340672	3.27038e-06	1.63387e-05	178	178
BAG1	-0.340647	3.27627e-06	1.63599e-05	178	178
MED11	-0.340499	3.31052e-06	1.6522e-05	178	178
TUBGCP2	-0.340496	3.31126e-06	1.6522e-05	178	178
SNORA12	-0.340215	3.37754e-06	1.68315e-05	178	34
TOMM6	-0.340109	3.40291e-06	1.69448e-05	178	178
RIMKLA	-0.340061	3.41443e-06	1.69897e-05	178	178
KLHL35	-0.340021	3.42384e-06	1.70267e-05	178	178
SCARNA12	-0.339867	3.46137e-06	1.72051e-05	178	175
ATP5E	-0.339864	3.46208e-06	1.72051e-05	178	178
TRAPPC4	-0.339732	3.49422e-06	1.73605e-05	178	178
MORN2	-0.339664	3.51107e-06	1.74354e-05	178	178
ZNF467	-0.339547	3.53989e-06	1.75653e-05	178	178
SLC26A11	-0.339541	3.54137e-06	1.75682e-05	178	178
SEC14L3	-0.339417	3.57235e-06	1.77042e-05	178	51
COPS6	-0.339349	3.58951e-06	1.77848e-05	178	178
LOC400657	-0.339326	3.5953e-06	1.78076e-05	178	178
KNDC1	-0.339324	3.59592e-06	1.78076e-05	178	177
PMPCB	-0.339256	3.61313e-06	1.78839e-05	178	178
BLCAP	-0.339231	3.61937e-06	1.79037e-05	178	178
DHRS7	-0.339074	3.65942e-06	1.80768e-05	178	178
TRPT1	-0.33903	3.67069e-06	1.81234e-05	178	178
WBSCR16	-0.33886	3.71487e-06	1.83302e-05	178	178
KIAA0895L	-0.338832	3.72209e-06	1.8355e-05	178	178
UBL5	-0.338831	3.72225e-06	1.8355e-05	178	178
PRR18	-0.338766	3.73935e-06	1.84302e-05	178	165
RABAC1	-0.338655	3.76868e-06	1.85655e-05	178	178
C19orf29	-0.338592	3.78522e-06	1.86423e-05	178	178
MINK1	-0.338573	3.79028e-06	1.86579e-05	178	178
WIPI2	-0.33839	3.839e-06	1.88884e-05	178	178
C19orf30	-0.338328	3.85579e-06	1.89662e-05	178	166
EPB41L4B	-0.338325	3.85673e-06	1.89662e-05	178	178
NCRNA00167	-0.33831	3.8606e-06	1.89805e-05	178	155
MCOLN3	-0.338306	3.86165e-06	1.89809e-05	178	178
ATOH7	-0.338019	3.93989e-06	1.93463e-05	178	165
PMPCA	-0.33794	3.96184e-06	1.94396e-05	178	178
NENF	-0.33788	3.97847e-06	1.95115e-05	178	178
SPA17	-0.33765	4.04286e-06	1.97929e-05	178	178
LOC338799	-0.337598	4.05743e-06	1.98544e-05	178	178
TSEN2	-0.337517	4.08069e-06	1.99633e-05	178	178
HTATSF1	-0.33707	4.20981e-06	2.05289e-05	178	178
C20orf26	-0.337062	4.212e-06	2.05346e-05	178	170
UCKL1AS	-0.337024	4.22321e-06	2.05841e-05	178	178
C8orf44	-0.337008	4.22804e-06	2.05975e-05	178	178
GEMIN8P4	-0.336992	4.23254e-06	2.06143e-05	178	178
SCAP	-0.336981	4.23582e-06	2.06252e-05	178	178
AMN1	-0.336893	4.26205e-06	2.07274e-05	178	178
GFER	-0.336862	4.27105e-06	2.0761e-05	178	178
C9orf23	-0.336722	4.31282e-06	2.09486e-05	178	178
CES8	-0.336686	4.32361e-06	2.09959e-05	178	178
ZDHHC4	-0.336543	4.36686e-06	2.11851e-05	178	178
DUS1L	-0.336449	4.39555e-06	2.13086e-05	178	178
ABLIM2	-0.336226	4.46406e-06	2.15983e-05	178	178
CYB5D1	-0.336216	4.4673e-06	2.16055e-05	178	178
CXorf40A	-0.336196	4.47347e-06	2.16227e-05	178	178
BRP44	-0.33611	4.50041e-06	2.1737e-05	178	178
LOC285359	-0.336057	4.51693e-06	2.18114e-05	178	178
AMACR	-0.336039	4.52249e-06	2.18329e-05	178	178
CFC1B	-0.335713	4.626e-06	2.23e-05	178	167
PMM1	-0.335695	4.63169e-06	2.23165e-05	178	178
C1orf35	-0.335571	4.67161e-06	2.24979e-05	178	178
CRADD	-0.335554	4.67709e-06	2.25146e-05	178	178
AGAP3	-0.335544	4.6806e-06	2.25248e-05	178	178
LOC100128288	-0.335514	4.69035e-06	2.25662e-05	178	178
MGC16703	-0.33551	4.69156e-06	2.25665e-05	178	175
E4F1	-0.335457	4.70891e-06	2.26444e-05	178	178
KGFLP2	-0.335327	4.75134e-06	2.28318e-05	178	178
POLR1D	-0.335235	4.78171e-06	2.29666e-05	178	178
CHRNB2	-0.335151	4.80962e-06	2.30951e-05	178	178
LOC100270746	-0.335133	4.81544e-06	2.31174e-05	178	178
EPB49	-0.335105	4.82478e-06	2.31566e-05	178	178
SLC37A4	-0.335005	4.85853e-06	2.32903e-05	178	178
SSTR5	-0.334969	4.87036e-06	2.33357e-05	178	164
POP5	-0.334952	4.87608e-06	2.33574e-05	178	178
THAP10	-0.334874	4.90258e-06	2.34787e-05	178	178
C10orf68	-0.334753	4.94369e-06	2.36642e-05	178	177
VWA5B2	-0.334723	4.9539e-06	2.37073e-05	178	178
PPP1R3F	-0.334673	4.97119e-06	2.37842e-05	178	178
TMEM143	-0.334601	4.996e-06	2.38914e-05	178	178
OAZ1	-0.334133	5.15976e-06	2.45912e-05	178	178
ASB12	-0.334115	5.16626e-06	2.46163e-05	178	162
OSGEP	-0.334036	5.19439e-06	2.47444e-05	178	178
F2	-0.333929	5.23307e-06	2.49166e-05	178	125
FAM113A	-0.333906	5.24107e-06	2.49487e-05	178	178
MRPL53	-0.33378	5.28678e-06	2.5136e-05	178	178
C1orf230	-0.333687	5.32087e-06	2.5286e-05	178	161
TMEM151B	-0.333573	5.36271e-06	2.54692e-05	178	178
DACT2	-0.333572	5.36329e-06	2.54692e-05	178	178
DNAJC4	-0.333543	5.37384e-06	2.55132e-05	178	178
CENPV	-0.333438	5.41283e-06	2.56916e-05	178	178
RPS19BP1	-0.333298	5.46501e-06	2.59273e-05	178	178
PAX6	-0.333221	5.49435e-06	2.6054e-05	178	178
LRTOMT	-0.332946	5.59897e-06	2.65202e-05	178	178
C11orf83	-0.332898	5.6176e-06	2.65938e-05	178	178
SLAIN1	-0.332874	5.62679e-06	2.66309e-05	178	178
NHEG1	-0.332859	5.63255e-06	2.66518e-05	178	51
C19orf20	-0.332812	5.65075e-06	2.67316e-05	178	178
LOC100131193	-0.332653	5.71281e-06	2.69993e-05	178	178
TTC12	-0.332487	5.77791e-06	2.72809e-05	178	178
USP20	-0.332431	5.80017e-06	2.73729e-05	178	178
HDAC8	-0.332329	5.84109e-06	2.75463e-05	178	178
CELF3	-0.332173	5.9035e-06	2.78273e-05	178	177
HSF4	-0.332159	5.90923e-06	2.78478e-05	178	178
APITD1	-0.332147	5.91431e-06	2.7865e-05	178	178
U2AF1L4	-0.332137	5.91833e-06	2.78773e-05	178	178
PCDHA1	-0.332081	5.94115e-06	2.79781e-05	178	165
DPM2	-0.331982	5.98148e-06	2.81547e-05	178	178
OR14I1	-0.331871	6.02705e-06	2.83489e-05	178	7
PRAMEF12	-0.331847	6.03678e-06	2.8388e-05	178	9
LOC400752	-0.331795	6.05842e-06	2.84702e-05	178	178
TMEM203	-0.331784	6.06282e-06	2.84818e-05	178	178
C4orf48	-0.331782	6.06393e-06	2.84818e-05	178	175
IQCE	-0.331752	6.07621e-06	2.85123e-05	178	178
TLCD1	-0.331725	6.08733e-06	2.85577e-05	178	178
PLEKHA6	-0.331634	6.12533e-06	2.87224e-05	178	178
PABPN1	-0.331496	6.18361e-06	2.89819e-05	178	178
RHOXF1	-0.331469	6.19485e-06	2.90277e-05	178	139
ZNF3	-0.331122	6.3435e-06	2.9668e-05	178	178
LOC158572	-0.331098	6.35388e-06	2.97095e-05	178	178
C17orf75	-0.331055	6.37255e-06	2.97827e-05	178	178
HSD17B3	-0.330993	6.39935e-06	2.99009e-05	178	172
CAPN10	-0.330981	6.40484e-06	2.99125e-05	178	178
SIGIRR	-0.330946	6.41996e-06	2.99689e-05	178	178
NECAP1	-0.330934	6.42504e-06	2.99806e-05	178	178
ATP5I	-0.330839	6.46707e-06	3.01532e-05	178	178
SPAG8	-0.330695	6.53054e-06	3.04204e-05	178	178
OVOL2	-0.3306	6.5732e-06	3.06048e-05	178	178
ZNF337	-0.330585	6.57973e-06	3.06279e-05	178	178
PIPOX	-0.330419	6.65451e-06	3.09178e-05	178	178
C14orf167	-0.330362	6.68025e-06	3.10301e-05	178	178
NOL3	-0.330322	6.69845e-06	3.11073e-05	178	178
GAL3ST1	-0.330178	6.76466e-06	3.13633e-05	178	178
UQCR10	-0.330168	6.76903e-06	3.13688e-05	178	178
VRK3	-0.330136	6.78386e-06	3.14154e-05	178	178
PDDC1	-0.330098	6.80135e-06	3.14891e-05	178	178
ZFPM1	-0.3298	6.94055e-06	3.20735e-05	178	178
CXorf57	-0.329768	6.95574e-06	3.21362e-05	178	178
ARHGAP33	-0.329666	7.00398e-06	3.23483e-05	178	178
RG9MTD3	-0.329557	7.05602e-06	3.2569e-05	178	178
GHDC	-0.329538	7.06518e-06	3.26037e-05	178	178
RNF31	-0.329502	7.08243e-06	3.26757e-05	178	178
C20orf29	-0.329456	7.10452e-06	3.27623e-05	178	178
TUBB1	-0.329395	7.13415e-06	3.28913e-05	178	178
SCRT1	-0.329382	7.14007e-06	3.29032e-05	178	161
CCDC78	-0.32924	7.20925e-06	3.31988e-05	178	178
SFXN4	-0.329025	7.31505e-06	3.36547e-05	178	178
FBXO41	-0.329009	7.32287e-06	3.36828e-05	178	178
LOC100270804	-0.329005	7.3249e-06	3.36843e-05	178	178
SAT2	-0.328887	7.38374e-06	3.39312e-05	178	178
LOC100130015	-0.328849	7.40278e-06	3.40108e-05	178	178
LOC100130093	-0.328836	7.40939e-06	3.40254e-05	178	178
SFRS9	-0.328797	7.42894e-06	3.41072e-05	178	178
WIBG	-0.328774	7.4405e-06	3.41444e-05	178	178
LRCH4	-0.32868	7.4877e-06	3.43451e-05	178	178
DDX49	-0.328671	7.4923e-06	3.43582e-05	178	178
TRPC7	-0.328638	7.50931e-06	3.44283e-05	178	53
FAM166A	-0.328619	7.519e-06	3.44567e-05	178	112
DNAI1	-0.328614	7.52148e-06	3.44601e-05	178	163
UNK	-0.328452	7.60397e-06	3.47977e-05	178	178
PCDHA2	-0.328415	7.6232e-06	3.48615e-05	178	174
RNASEH2C	-0.328352	7.65549e-06	3.50011e-05	178	178
C12orf62	-0.328104	7.7851e-06	3.55443e-05	178	178
ZNF296	-0.328086	7.79433e-06	3.55783e-05	178	178
SLC25A4	-0.328056	7.81033e-06	3.56349e-05	178	178
KIAA0528	-0.327953	7.86455e-06	3.58491e-05	178	178
EFCAB6	-0.327803	7.94487e-06	3.61889e-05	178	178
TBC1D13	-0.327801	7.94572e-06	3.61889e-05	178	178
ZNF232	-0.327647	8.02856e-06	3.65546e-05	178	178
LRRC26	-0.327644	8.03042e-06	3.65547e-05	178	141
MKRN1	-0.327532	8.09104e-06	3.68221e-05	178	178
LLGL2	-0.327449	8.13666e-06	3.70127e-05	178	178
LOC100130386	-0.327439	8.14184e-06	3.70278e-05	178	90
GPR148	-0.327384	8.172e-06	3.71506e-05	178	111
NOC4L	-0.327383	8.1726e-06	3.71506e-05	178	178
NPHS2	-0.327214	8.26632e-06	3.75507e-05	178	69
STXBP5L	-0.327188	8.28071e-06	3.76074e-05	178	171
EFCAB5	-0.327146	8.30439e-06	3.76976e-05	178	170
IFI27L2	-0.32709	8.33528e-06	3.78205e-05	178	178
TMCO6	-0.327059	8.35279e-06	3.78913e-05	178	178
KIAA0319	-0.327033	8.36738e-06	3.79482e-05	178	178
CCDC157	-0.32703	8.36919e-06	3.79482e-05	178	178
ATP2B2	-0.327021	8.37449e-06	3.79549e-05	178	175
FUZ	-0.326915	8.43428e-06	3.82171e-05	178	178
FAM117A	-0.326891	8.4475e-06	3.82682e-05	178	178
OTUD6A	-0.32687	8.45977e-06	3.8315e-05	178	8
PDX1	-0.32682	8.48837e-06	3.84193e-05	178	178
RNF126	-0.326819	8.48861e-06	3.84193e-05	178	178
RS1	-0.326717	8.54703e-06	3.86483e-05	178	170
TARBP2	-0.326674	8.57163e-06	3.87387e-05	178	178
CELF5	-0.326672	8.5729e-06	3.87387e-05	178	178
SSNA1	-0.326638	8.59268e-06	3.87926e-05	178	178
KAT2A	-0.326602	8.61359e-06	3.88692e-05	178	178
GOLGA2B	-0.326568	8.63315e-06	3.89487e-05	178	178
CCDC28A	-0.326541	8.64894e-06	3.9011e-05	178	178
C8ORFK29	-0.326531	8.65446e-06	3.9027e-05	178	176
SLC27A5	-0.326441	8.70711e-06	3.92555e-05	178	178
DCTN2	-0.326409	8.7257e-06	3.93303e-05	178	178
TMEM141	-0.326376	8.74508e-06	3.94087e-05	178	178
PCP2	-0.326364	8.7523e-06	3.94232e-05	178	168
PWWP2B	-0.32633	8.77207e-06	3.95033e-05	178	178
MRPL52	-0.326255	8.81619e-06	3.96749e-05	178	178
NDUFA11	-0.326241	8.82474e-06	3.96953e-05	178	178
EVI5L	-0.326214	8.84046e-06	3.97569e-05	178	178
C15orf37	-0.326071	8.9256e-06	4.01216e-05	178	178
NSUN7	-0.325935	9.00731e-06	4.04705e-05	178	178
RND2	-0.325928	9.01132e-06	4.04793e-05	178	178
ASB6	-0.325908	9.02389e-06	4.05173e-05	178	178
USF2	-0.32587	9.04668e-06	4.06104e-05	178	178
C9orf173	-0.325784	9.0991e-06	4.07995e-05	178	149
PRODH2	-0.325756	9.11611e-06	4.08665e-05	178	116
AIFM3	-0.32567	9.16873e-06	4.10744e-05	178	178
LHFPL4	-0.325367	9.35607e-06	4.18568e-05	178	178
RPL18	-0.325337	9.37508e-06	4.19323e-05	178	178
FAM104A	-0.32517	9.48002e-06	4.23825e-05	178	178
NDUFV3	-0.324983	9.59975e-06	4.28382e-05	178	178
BEND2	-0.324957	9.6162e-06	4.28944e-05	178	25
SEC61B	-0.324805	9.71439e-06	4.32835e-05	178	178
SLC1A4	-0.324799	9.71813e-06	4.32904e-05	178	178
GAK	-0.324768	9.73812e-06	4.33697e-05	178	178
NAGPA	-0.324759	9.74396e-06	4.3386e-05	178	178
C6orf226	-0.324728	9.76421e-06	4.34663e-05	178	178
C16orf79	-0.324556	9.87668e-06	4.39373e-05	178	177
PLCB4	-0.324377	9.99562e-06	4.44565e-05	178	178
SIRT6	-0.324343	1.00183e-05	4.45373e-05	178	178
DNAI2	-0.324178	1.01286e-05	4.49872e-05	178	95
ZNF576	-0.324094	1.01854e-05	4.52181e-05	178	178
LOC388152	-0.324037	1.02239e-05	4.53423e-05	178	178
THAP4	-0.323944	1.02876e-05	4.56012e-05	178	178
HNRNPM	-0.323904	1.03152e-05	4.57132e-05	178	178
PLAC8L1	-0.323867	1.03403e-05	4.57939e-05	178	166
MYO18B	-0.323862	1.03435e-05	4.57978e-05	178	172
CXorf42	-0.323602	1.05245e-05	4.6547e-05	178	178
CSNK1D	-0.323589	1.05332e-05	4.65646e-05	178	178
C7orf47	-0.323564	1.05511e-05	4.66228e-05	178	178
CNIH2	-0.323555	1.05567e-05	4.66374e-05	178	178
C1orf172	-0.323442	1.06367e-05	4.69487e-05	178	178
C6orf108	-0.323436	1.06408e-05	4.69565e-05	178	178
ACYP1	-0.323373	1.06851e-05	4.71405e-05	178	178
DGCR6L	-0.323272	1.07571e-05	4.74166e-05	178	178
CPLX2	-0.323122	1.08647e-05	4.78803e-05	178	176
FLJ44606	-0.323113	1.08711e-05	4.78976e-05	178	178
NOL4	-0.323109	1.08746e-05	4.79023e-05	178	170
TCAP	-0.322811	1.1091e-05	4.88232e-05	178	177
BCAM	-0.322599	1.1248e-05	4.94373e-05	178	178
ANAPC5	-0.322475	1.1341e-05	4.98126e-05	178	178
FAM5B	-0.322426	1.13776e-05	4.99512e-05	178	157
AIMP1	-0.322328	1.14513e-05	5.02635e-05	178	178
RAE1	-0.322243	1.15163e-05	5.05267e-05	178	178
SSTR2	-0.322191	1.15556e-05	5.06876e-05	178	178
PRPF31	-0.322114	1.16143e-05	5.09115e-05	178	178
TMEM55B	-0.322045	1.16677e-05	5.11226e-05	178	178
ACD	-0.322037	1.16737e-05	5.11379e-05	178	178
PISD	-0.321872	1.18015e-05	5.16634e-05	178	178
C3orf15	-0.321847	1.18214e-05	5.17391e-05	178	178
C1GALT1C1	-0.321811	1.18492e-05	5.18376e-05	178	178
HOMEZ	-0.321795	1.18619e-05	5.18818e-05	178	178
INSM2	-0.32179	1.18659e-05	5.18877e-05	178	123
EPOR	-0.321751	1.18968e-05	5.2e-05	178	178
DMRTC1B	-0.321561	1.20465e-05	5.26193e-05	178	174
DPY19L2P4	-0.321521	1.20781e-05	5.27342e-05	178	169
SUGT1L1	-0.32148	1.21114e-05	5.28514e-05	178	178
SLC25A22	-0.321478	1.2113e-05	5.28514e-05	178	178
C9orf43	-0.32146	1.21272e-05	5.28919e-05	178	178
BSN	-0.321418	1.21606e-05	5.30124e-05	178	178
STBD1	-0.321342	1.22217e-05	5.32552e-05	178	178
TMEM5	-0.321315	1.22432e-05	5.33369e-05	178	178
LPIN3	-0.32124	1.23043e-05	5.35796e-05	178	178
ZDHHC22	-0.321193	1.2342e-05	5.37201e-05	178	153
ATAD3C	-0.320943	1.25471e-05	5.45288e-05	178	178
GADD45GIP1	-0.320917	1.25687e-05	5.45986e-05	178	178
LOC407835	-0.320761	1.26984e-05	5.50895e-05	178	178
RPL3	-0.32075	1.27072e-05	5.51156e-05	178	178
B4GALT7	-0.320629	1.28086e-05	5.55066e-05	178	178
ZNF541	-0.320582	1.2849e-05	5.56696e-05	178	173
ZSCAN21	-0.320501	1.29171e-05	5.59278e-05	178	178
PFDN5	-0.320409	1.29951e-05	5.62335e-05	178	178
ZNF786	-0.320408	1.29962e-05	5.62335e-05	178	178
TUFM	-0.320403	1.30006e-05	5.624e-05	178	178
MLF2	-0.320397	1.30058e-05	5.62505e-05	178	178
AP1M2	-0.320353	1.30437e-05	5.63897e-05	178	178
STX18	-0.320346	1.30495e-05	5.63901e-05	178	178
GPKOW	-0.320316	1.30755e-05	5.64778e-05	178	178
GGA1	-0.32029	1.30974e-05	5.65598e-05	178	178
C1orf158	-0.320269	1.31155e-05	5.66256e-05	178	108
C5orf25	-0.320197	1.3178e-05	5.6846e-05	178	178
KCNH3	-0.320181	1.31913e-05	5.68907e-05	178	178
SCARNA11	-0.320172	1.31993e-05	5.69129e-05	178	7
PTDSS2	-0.320168	1.32028e-05	5.69158e-05	178	178
LOC100130557	-0.320125	1.32401e-05	5.70393e-05	178	178
ZNF428	-0.320002	1.33476e-05	5.74771e-05	178	178
DNAL4	-0.319988	1.33592e-05	5.75148e-05	178	178
TMEM63C	-0.319932	1.3409e-05	5.77004e-05	178	177
TSNARE1	-0.31993	1.34103e-05	5.77004e-05	178	178
MRPL27	-0.319929	1.34111e-05	5.77004e-05	178	178
ZNF692	-0.319738	1.35799e-05	5.83506e-05	178	178
C6orf125	-0.31968	1.36319e-05	5.85613e-05	178	178
KCNC4	-0.319676	1.36354e-05	5.85636e-05	178	178
THEM4	-0.319664	1.36461e-05	5.85968e-05	178	178
MAPK8IP1	-0.319473	1.38184e-05	5.92594e-05	178	178
LOC388428	-0.319451	1.38382e-05	5.93315e-05	178	29
HDAC5	-0.319284	1.39901e-05	5.99046e-05	178	178
BOLA3	-0.319208	1.40603e-05	6.01922e-05	178	178
MRPL4	-0.319025	1.42286e-05	6.08469e-05	178	178
KIFC2	-0.318879	1.43658e-05	6.13804e-05	178	178
SAPS1	-0.318783	1.44557e-05	6.17381e-05	178	178
ABCA7	-0.318378	1.4843e-05	6.32827e-05	178	178
RNMTL1	-0.318241	1.49766e-05	6.38248e-05	178	178
CAMK2N2	-0.318173	1.50429e-05	6.40934e-05	178	178
NDUFS3	-0.318147	1.50678e-05	6.41858e-05	178	178
CABC1	-0.318142	1.50728e-05	6.41935e-05	178	178
LOC121952	-0.318062	1.51517e-05	6.45013e-05	178	160
DNAJC5	-0.317965	1.52476e-05	6.48681e-05	178	178
ZNF490	-0.317856	1.53569e-05	6.52893e-05	178	178
DNAJC19	-0.317853	1.53599e-05	6.52893e-05	178	178
CRYM	-0.317846	1.5366e-05	6.53013e-05	178	178
TRIM41	-0.317748	1.5465e-05	6.56743e-05	178	178
IDI2	-0.317746	1.5467e-05	6.56743e-05	178	178
CRYGB	-0.317729	1.5484e-05	6.57324e-05	178	11
AK1	-0.317663	1.55501e-05	6.59986e-05	178	178
SYN1	-0.317523	1.56926e-05	6.65747e-05	178	178
PVR	-0.317411	1.58078e-05	6.70346e-05	178	178
ARHGEF10L	-0.317375	1.58442e-05	6.71459e-05	178	178
GFM2	-0.317253	1.59705e-05	6.7645e-05	178	178
MRPL2	-0.317251	1.59722e-05	6.7645e-05	178	178
BRD8	-0.317234	1.59903e-05	6.77071e-05	178	178
MDH1B	-0.317206	1.6019e-05	6.77994e-05	178	178
MAP1S	-0.31713	1.60983e-05	6.80914e-05	178	178
APEH	-0.317114	1.61153e-05	6.81489e-05	178	178
CUL9	-0.317016	1.62186e-05	6.85563e-05	178	178
MAGEF1	-0.316981	1.62553e-05	6.86821e-05	178	178
HIST2H2AC	-0.316954	1.6284e-05	6.87592e-05	178	178
ALKBH6	-0.316835	1.64098e-05	6.92312e-05	178	178
TTC32	-0.316737	1.6514e-05	6.96412e-05	178	178
YIPF3	-0.31666	1.65973e-05	6.99479e-05	178	178
SARM1	-0.316545	1.6721e-05	7.04241e-05	178	178
NOSIP	-0.31653	1.67375e-05	7.04786e-05	178	178
ISOC2	-0.316512	1.67574e-05	7.05322e-05	178	178
NCRNA00202	-0.31642	1.68573e-05	7.09224e-05	178	175
PTGR2	-0.316393	1.68865e-05	7.10064e-05	178	178
KRTAP10-3	-0.316333	1.6952e-05	7.12602e-05	178	4
KLKB1	-0.31627	1.70212e-05	7.15112e-05	178	177
ECHS1	-0.316259	1.70335e-05	7.15424e-05	178	178
ZNF133	-0.316174	1.71272e-05	7.18748e-05	178	178
PI4KB	-0.316139	1.71668e-05	7.20255e-05	178	178
CALY	-0.316132	1.71737e-05	7.20391e-05	178	169
ST18	-0.31611	1.71983e-05	7.21272e-05	178	177
DHRS11	-0.315996	1.73259e-05	7.26467e-05	178	178
HSD11B1L	-0.315986	1.73369e-05	7.26773e-05	178	178
DEDD2	-0.315942	1.7386e-05	7.28429e-05	178	178
PRH1	-0.315942	1.73868e-05	7.28429e-05	178	178
GBX1	-0.315941	1.73874e-05	7.28429e-05	178	28
BCS1L	-0.315924	1.74065e-05	7.29073e-05	178	178
ANGPTL3	-0.315732	1.76241e-05	7.37721e-05	178	157
KIAA1875	-0.315673	1.76914e-05	7.40382e-05	178	178
C2CD4D	-0.315567	1.78133e-05	7.45009e-05	178	177
UBE2O	-0.315531	1.78548e-05	7.46587e-05	178	178
FLJ37453	-0.315445	1.79531e-05	7.50488e-05	178	178
C19orf44	-0.315443	1.79557e-05	7.50488e-05	178	178
TMEM66	-0.315418	1.79845e-05	7.51533e-05	178	178
HAPLN2	-0.315392	1.80149e-05	7.52646e-05	178	141
FLJ13224	-0.315273	1.81537e-05	7.58282e-05	178	154
HM13	-0.315235	1.81985e-05	7.59832e-05	178	178
DOLPP1	-0.315205	1.82336e-05	7.61138e-05	178	178
DHX34	-0.31518	1.82632e-05	7.61893e-05	178	178
C7orf59	-0.31515	1.82991e-05	7.63227e-05	178	178
C14orf179	-0.315144	1.83054e-05	7.63328e-05	178	178
PYCRL	-0.315044	1.84241e-05	7.67793e-05	178	178
THAP9	-0.315013	1.84613e-05	7.69149e-05	178	178
ERGIC3	-0.315007	1.84676e-05	7.69149e-05	178	178
C17orf95	-0.314862	1.86412e-05	7.75698e-05	178	178
KDM4B	-0.31482	1.86918e-05	7.77313e-05	178	178
ZNF580	-0.314788	1.87299e-05	7.78734e-05	178	178
IFT122	-0.3147	1.88371e-05	7.8286e-05	178	178
C22orf27	-0.314687	1.88526e-05	7.83208e-05	178	178
GPAA1	-0.314659	1.88869e-05	7.84269e-05	178	178
REEP6	-0.314511	1.90676e-05	7.91276e-05	178	178
JMJD4	-0.314488	1.9095e-05	7.91912e-05	178	178
C6orf118	-0.31432	1.93028e-05	8.00028e-05	178	77
ATP6V0D1	-0.314274	1.93605e-05	8.01915e-05	178	178
C8orf55	-0.314249	1.93908e-05	8.03002e-05	178	178
CRYL1	-0.314234	1.94096e-05	8.03604e-05	178	178
NDUFS8	-0.314082	1.96003e-05	8.10829e-05	178	178
VIPR1	-0.314055	1.96338e-05	8.1193e-05	178	178
TMEM61	-0.31404	1.96532e-05	8.12487e-05	178	178
USP30	-0.314028	1.96682e-05	8.12789e-05	178	178
VAMP2	-0.313898	1.98337e-05	8.19112e-05	178	178
NKPD1	-0.313857	1.9885e-05	8.21061e-05	178	177
TRIM27	-0.313816	1.99381e-05	8.22909e-05	178	178
EML6	-0.313727	2.00518e-05	8.27255e-05	178	178
THAP3	-0.313697	2.00905e-05	8.2868e-05	178	178
RBM19	-0.313565	2.0261e-05	8.35249e-05	178	178
LDLRAD1	-0.31352	2.03199e-05	8.37268e-05	178	151
NDUFAF3	-0.313436	2.04293e-05	8.4125e-05	178	178
H1FX	-0.313216	2.07191e-05	8.52475e-05	178	178
COX7A2	-0.313212	2.07244e-05	8.52517e-05	178	178
SVOP	-0.313104	2.08686e-05	8.5827e-05	178	173
RALGAPA1	-0.313067	2.09182e-05	8.59953e-05	178	178
ZSCAN5A	-0.31304	2.09536e-05	8.61049e-05	178	178
BAT4	-0.313032	2.0964e-05	8.6112e-05	178	178
TOMM20L	-0.312754	2.13403e-05	8.76031e-05	178	157
ZNF771	-0.312692	2.14251e-05	8.79327e-05	178	178
PROP1	-0.312667	2.1459e-05	8.80354e-05	178	30
SND1	-0.312649	2.14838e-05	8.81189e-05	178	178
PGAP3	-0.31256	2.16068e-05	8.85683e-05	178	178
PLA2G12A	-0.312424	2.17952e-05	8.93214e-05	178	178
C19orf62	-0.312421	2.17996e-05	8.93214e-05	178	178
CDH4	-0.312333	2.19221e-05	8.97861e-05	178	170
RABEP2	-0.312294	2.19768e-05	8.99916e-05	178	178
FXR2	-0.312281	2.19946e-05	9.00457e-05	178	178
HBQ1	-0.312211	2.20937e-05	9.03952e-05	178	44
LOC100130987	-0.312114	2.22313e-05	9.09396e-05	178	178
GBA2	-0.312046	2.23269e-05	9.13118e-05	178	178
AP4M1	-0.311978	2.24246e-05	9.16732e-05	178	178
C3orf35	-0.311877	2.25693e-05	9.2246e-05	178	178
WASH2P	-0.311814	2.26605e-05	9.25994e-05	178	178
RP9P	-0.311786	2.27006e-05	9.27442e-05	178	178
NDUFB10	-0.311781	2.27076e-05	9.27537e-05	178	178
PGAP2	-0.311741	2.27655e-05	9.29515e-05	178	178
C4orf44	-0.311703	2.28209e-05	9.31393e-05	178	175
SLC4A8	-0.311608	2.29592e-05	9.36393e-05	178	178
APLP1	-0.311606	2.29623e-05	9.36393e-05	178	178
SNHG6	-0.311538	2.30614e-05	9.40238e-05	178	178
MTUS2	-0.311447	2.31949e-05	9.44902e-05	178	178
QPCTL	-0.311443	2.32019e-05	9.44992e-05	178	178
DPCD	-0.311215	2.35401e-05	9.5778e-05	178	178
CELF6	-0.311187	2.35815e-05	9.59269e-05	178	178
RAB11FIP4	-0.311083	2.37391e-05	9.64887e-05	178	178
C1orf194	-0.311019	2.38351e-05	9.6819e-05	178	134
ZNF205	-0.31083	2.41235e-05	9.79303e-05	178	178
KIAA1409	-0.310796	2.41756e-05	9.81216e-05	178	178
ATP6V1G1	-0.310715	2.42992e-05	9.85423e-05	178	178
TFAP4	-0.310611	2.44608e-05	9.91571e-05	178	178
HTR5A	-0.310567	2.45282e-05	9.94097e-05	178	33
ZNF622	-0.310481	2.46628e-05	9.99218e-05	178	178
TCTE3	-0.310403	2.47851e-05	0.000100369	178	178
SPEF1	-0.310243	2.50376e-05	0.000101329	178	177
NCLN	-0.3102	2.51066e-05	0.000101546	178	178
MYL7	-0.310189	2.51234e-05	0.000101593	178	41
ETFB	-0.310177	2.51431e-05	0.000101652	178	178
RPSAP9	-0.310147	2.51904e-05	0.000101816	178	178
SRRM4	-0.310129	2.52189e-05	0.000101896	178	143
SYT9	-0.310124	2.5227e-05	0.000101908	178	177
PRAMEF1	-0.310015	2.54022e-05	0.000102553	178	4
CORT	-0.309932	2.5536e-05	0.000103009	178	176
C9orf117	-0.309904	2.55807e-05	0.000103147	178	178
C2CD4C	-0.3099	2.55871e-05	0.000103152	178	178
CXorf1	-0.309856	2.56584e-05	0.000103418	178	60
UNC80	-0.309843	2.56789e-05	0.00010348	178	176
APOBEC4	-0.309795	2.5757e-05	0.000103731	178	141
ABCA2	-0.309762	2.58107e-05	0.000103926	178	178
AKR7A2	-0.309753	2.58264e-05	0.000103968	178	178
PIGQ	-0.309723	2.58746e-05	0.00010412	178	178
ABHD14B	-0.309526	2.62001e-05	0.000105365	178	178
TIMM22	-0.309488	2.62621e-05	0.00010555	178	178
NOXA1	-0.309431	2.63566e-05	0.000105876	178	178
NCRNA00204B	-0.30943	2.63594e-05	0.000105876	178	176
CYP2C8	-0.309281	2.66084e-05	0.000106833	178	177
CDC16	-0.309226	2.67007e-05	0.000107161	178	178
ATG2A	-0.309022	2.70454e-05	0.000108398	178	178
LRRC10B	-0.309021	2.70475e-05	0.000108398	178	178
KBTBD3	-0.308818	2.73969e-05	0.000109687	178	178
FAM153C	-0.308706	2.75904e-05	0.00011044	178	106
MRPL40	-0.308561	2.78434e-05	0.000111369	178	178
VWC2L	-0.308557	2.78507e-05	0.000111369	178	47
FARP2	-0.308325	2.82604e-05	0.000112893	178	178
LOC100288778	-0.308262	2.83718e-05	0.000113292	178	178
GPR44	-0.308208	2.8468e-05	0.000113654	178	178
LOC440957	-0.308083	2.86934e-05	0.000114461	178	178
SLC6A18	-0.308069	2.87177e-05	0.000114535	178	32
RFPL3S	-0.307977	2.88856e-05	0.000115158	178	176
EXOSC4	-0.307949	2.89359e-05	0.000115335	178	178
PRDM12	-0.307943	2.89473e-05	0.000115358	178	161
PAQR6	-0.307933	2.8965e-05	0.000115405	178	178
CIDEB	-0.307899	2.9026e-05	0.000115578	178	178
DNAH12	-0.307883	2.90567e-05	0.000115677	178	175
PRSSL1	-0.307775	2.92542e-05	0.00011644	178	74
C1orf168	-0.307629	2.95232e-05	0.000117385	178	168
YTHDF1	-0.307627	2.95256e-05	0.000117385	178	178
HAP1	-0.307507	2.97499e-05	0.000118222	178	178
RPRML	-0.307429	2.98955e-05	0.00011873	178	101
TRMT1	-0.307368	3.00094e-05	0.00011911	178	178
JAGN1	-0.307329	3.00842e-05	0.000119383	178	178
CCDC79	-0.307319	3.0102e-05	0.000119406	178	55
ZNF628	-0.307288	3.01614e-05	0.000119617	178	178
CST3	-0.307268	3.01989e-05	0.000119742	178	178
IGSF22	-0.30721	3.03092e-05	0.000120155	178	178
CNTD1	-0.307192	3.0343e-05	0.000120265	178	178
XKR7	-0.306897	3.09089e-05	0.000122214	178	134
TRPC4AP	-0.306875	3.0952e-05	0.00012236	178	178
C8orf76	-0.306778	3.11388e-05	0.000123	178	178
SEC23B	-0.306748	3.11973e-05	0.000123133	178	178
LOC284788	-0.306743	3.12075e-05	0.000123149	178	27
OTUD5	-0.306697	3.12972e-05	0.000123453	178	178
KIAA1908	-0.30648	3.17248e-05	0.000124999	178	178
RPRD1A	-0.306479	3.17271e-05	0.000124999	178	178
DDT	-0.306454	3.1777e-05	0.000125171	178	178
UOX	-0.306445	3.17953e-05	0.000125217	178	149
PEX11G	-0.306377	3.19306e-05	0.000125626	178	178
BDNFOS	-0.306325	3.20343e-05	0.000126009	178	178
PRAMEF2	-0.306207	3.22704e-05	0.000126856	178	4
NDUFB9	-0.306116	3.24535e-05	0.00012748	178	178
DBP	-0.30608	3.25269e-05	0.000127693	178	178
INO80E	-0.306055	3.2579e-05	0.000127821	178	178
CCDC30	-0.305983	3.27257e-05	0.000128371	178	178
SREBF1	-0.305913	3.2868e-05	0.000128903	178	178
OGDHL	-0.305872	3.29525e-05	0.000129209	178	178
GPR158	-0.305843	3.30119e-05	0.000129365	178	177
C19orf43	-0.305828	3.30431e-05	0.000129462	178	178
CCDC57	-0.305822	3.30547e-05	0.000129482	178	178
NKX6-1	-0.305745	3.32148e-05	0.000130083	178	174
ARMCX5	-0.305607	3.35008e-05	0.000131099	178	178
TSC2	-0.305496	3.37319e-05	0.000131769	178	178
NUBP2	-0.305465	3.37974e-05	0.000131999	178	178
C21orf49	-0.30545	3.38296e-05	0.000132099	178	178
PIH1D1	-0.305341	3.40604e-05	0.000132941	178	178
MGC21881	-0.305262	3.42283e-05	0.000133523	178	178
C16orf48	-0.305231	3.42945e-05	0.000133756	178	178
DGUOK	-0.305168	3.44289e-05	0.000134174	178	178
CCDC130	-0.305109	3.45545e-05	0.000134583	178	178
CRB3	-0.305101	3.45728e-05	0.000134628	178	178
MRPL24	-0.305004	3.47821e-05	0.000135417	178	178
NEDD4L	-0.304951	3.48967e-05	0.000135809	178	178
SLC2A11	-0.304759	3.53141e-05	0.000137299	178	178
GTF2IRD2B	-0.304715	3.54109e-05	0.000137594	178	178
IDH3G	-0.304682	3.54829e-05	0.00013782	178	178
C17orf61	-0.304659	3.55355e-05	0.000137997	178	178
RTN4RL1	-0.30465	3.55554e-05	0.000138047	178	178
CLDN3	-0.304531	3.58189e-05	0.000138988	178	177
IMMP2L	-0.304502	3.58834e-05	0.000139211	178	178
LOC391322	-0.304473	3.59464e-05	0.000139428	178	154
GDAP1L1	-0.304447	3.60051e-05	0.000139628	178	172
DNAJC7	-0.304366	3.61875e-05	0.000140281	178	178
GPR89A	-0.304353	3.62167e-05	0.000140366	178	178
KIF22	-0.30434	3.62455e-05	0.00014045	178	178
NSF	-0.304216	3.65234e-05	0.000141444	178	178
ARX	-0.304096	3.67961e-05	0.000142411	178	172
IKBKAP	-0.304065	3.68667e-05	0.000142634	178	178
DPY19L2P1	-0.303907	3.723e-05	0.000143899	178	145
POLR3GL	-0.30387	3.73156e-05	0.000144202	178	178
ZNF862	-0.303798	3.74815e-05	0.000144786	178	178
C16orf58	-0.303741	3.76153e-05	0.000145275	178	178
MYEOV2	-0.303693	3.77254e-05	0.000145636	178	178
GLI4	-0.30369	3.77345e-05	0.000145636	178	178
LOC100133893	-0.303688	3.77384e-05	0.000145636	178	120
CLRN2	-0.303588	3.79712e-05	0.00014642	178	8
COX18	-0.303503	3.81716e-05	0.000147136	178	178
ABCC12	-0.303498	3.81842e-05	0.000147156	178	37
TMEM14A	-0.303456	3.82823e-05	0.000147505	178	178
SLC25A39	-0.303403	3.84085e-05	0.000147933	178	178
VCX3A	-0.303385	3.84513e-05	0.000148069	178	125
CRIP3	-0.303365	3.84986e-05	0.000148223	178	170
CISD2	-0.303342	3.85549e-05	0.00014841	178	178
PLD6	-0.303168	3.89709e-05	0.000149982	178	178
LRRC67	-0.303143	3.90309e-05	0.000150184	178	91
SLC25A1	-0.303092	3.91526e-05	0.000150594	178	178
C7orf30	-0.303032	3.92989e-05	0.000151098	178	178
RNF182	-0.302974	3.94388e-05	0.000151518	178	177
PPA2	-0.30291	3.95961e-05	0.000152093	178	178
MTMR7	-0.302892	3.96407e-05	0.000152205	178	178
TSSC4	-0.302892	3.96407e-05	0.000152205	178	178
GOLT1A	-0.302871	3.96915e-05	0.000152341	178	177
GMEB2	-0.302862	3.97131e-05	0.000152394	178	178
MOSPD3	-0.30275	3.99882e-05	0.00015336	178	178
LRRC37A3	-0.302742	4.0009e-05	0.00015341	178	178
U2AF2	-0.302705	4.00991e-05	0.000153726	178	178
ITIH1	-0.302658	4.02164e-05	0.000154116	178	164
FAM63A	-0.302608	4.03403e-05	0.000154531	178	178
POLR2L	-0.302569	4.04369e-05	0.000154871	178	178
LOC100289341	-0.302498	4.06129e-05	0.000155485	178	178
SBK2	-0.302458	4.07147e-05	0.000155845	178	121
IGSF8	-0.302372	4.09316e-05	0.000156584	178	178
ZNF212	-0.302358	4.09647e-05	0.00015665	178	178
CCDC104	-0.302344	4.10005e-05	0.000156726	178	178
PDK2	-0.302333	4.10297e-05	0.000156808	178	178
MRPL55	-0.302146	4.15023e-05	0.000158552	178	178
LOC100128191	-0.302137	4.15264e-05	0.000158614	178	178
OBFC2B	-0.302109	4.15969e-05	0.000158852	178	178
BAD	-0.302105	4.16084e-05	0.000158866	178	178
IGFALS	-0.302069	4.16998e-05	0.000159184	178	176
DCX	-0.302036	4.17853e-05	0.000159479	178	171
TSFM	-0.302026	4.1812e-05	0.000159551	178	178
TMEM147	-0.302022	4.1822e-05	0.000159558	178	178
KIAA1244	-0.301994	4.18943e-05	0.000159772	178	178
KCNK3	-0.301834	4.23077e-05	0.000161129	178	178
MPI	-0.301831	4.23153e-05	0.000161129	178	178
NAT9	-0.301825	4.23296e-05	0.000161152	178	178
TOM1L2	-0.301799	4.2398e-05	0.000161351	178	178
GIT1	-0.301642	4.28089e-05	0.00016282	178	178
DPY19L2P2	-0.301585	4.29597e-05	0.000163362	178	178
UBL7	-0.30155	4.30511e-05	0.000163647	178	178
FGF22	-0.301545	4.30654e-05	0.00016367	178	58
SAMD1	-0.301538	4.30828e-05	0.000163705	178	178
NAT15	-0.301513	4.31489e-05	0.000163924	178	178
SLC43A2	-0.301486	4.32219e-05	0.00016417	178	178
GIGYF1	-0.301445	4.33305e-05	0.000164551	178	178
NHLH2	-0.301437	4.33519e-05	0.000164574	178	110
SCG3	-0.301351	4.35796e-05	0.00016537	178	176
BEX1	-0.301279	4.37741e-05	0.000166044	178	178
LYRM1	-0.301229	4.39081e-05	0.000166521	178	178
ZDHHC24	-0.301205	4.39714e-05	0.000166729	178	178
GEMIN8	-0.301106	4.42402e-05	0.000167716	178	178
FAM100A	-0.301101	4.42532e-05	0.000167733	178	178
ABHD8	-0.301061	4.4361e-05	0.000168078	178	178
LOC100144603	-0.301031	4.44438e-05	0.000168294	178	178
PTPN18	-0.301022	4.44688e-05	0.000168357	178	178
EIF3G	-0.301015	4.44869e-05	0.000168393	178	178
ZNHIT2	-0.301003	4.45192e-05	0.000168483	178	174
YDJC	-0.300974	4.45996e-05	0.000168755	178	178
TEKT4	-0.30089	4.48294e-05	0.000169592	178	177
C10orf111	-0.300836	4.49779e-05	0.000170056	178	177
DYNC2LI1	-0.300819	4.50236e-05	0.000170196	178	178
SNRNP25	-0.300765	4.5172e-05	0.00017069	178	178
RAP1GAP	-0.300749	4.52182e-05	0.000170769	178	178
C20orf46	-0.300743	4.52334e-05	0.000170793	178	178
PCSK4	-0.300726	4.52812e-05	0.000170941	178	178
KCNC1	-0.300687	4.53883e-05	0.000171313	178	172
NFU1	-0.300598	4.56369e-05	0.000172185	178	178
LIPJ	-0.300519	4.58568e-05	0.000172916	178	91
COBRA1	-0.300514	4.58728e-05	0.000172944	178	178
FAM96B	-0.300385	4.62361e-05	0.000174214	178	178
ANKRD46	-0.300323	4.64107e-05	0.000174838	178	178
ANAPC7	-0.300035	4.72334e-05	0.000177599	178	178
LRRC36	-0.299994	4.73516e-05	0.00017801	178	178
TYW1	-0.299947	4.74875e-05	0.000178453	178	178
GSS	-0.299916	4.75773e-05	0.000178756	178	178
CKB	-0.299835	4.78151e-05	0.000179581	178	178
RP9	-0.299815	4.78736e-05	0.000179767	178	178
LOC728392	-0.299777	4.79844e-05	0.000180115	178	178
RNPS1	-0.299735	4.81078e-05	0.000180452	178	178
KCNH2	-0.29972	4.81516e-05	0.000180571	178	178
TUBA4A	-0.299678	4.8273e-05	0.000180933	178	178
TUBB4Q	-0.299658	4.8333e-05	0.000181079	178	141
GNAT1	-0.299463	4.89108e-05	0.000183071	178	52
NCRNA00235	-0.299399	4.91021e-05	0.000183717	178	142
LOC339047	-0.299388	4.91334e-05	0.000183765	178	178
OTP	-0.299262	4.95111e-05	0.000185037	178	82
RGL3	-0.299234	4.95956e-05	0.000185318	178	178
KIAA1257	-0.299222	4.96337e-05	0.000185426	178	178
EIF1	-0.299216	4.96509e-05	0.000185455	178	178
SPRYD3	-0.299203	4.9692e-05	0.000185541	178	178
IDH3B	-0.299202	4.96927e-05	0.000185541	178	178
PCSK1	-0.299193	4.97217e-05	0.000185579	178	178
MRPL22	-0.299113	4.99631e-05	0.00018641	178	178
LOC80154	-0.299095	5.00195e-05	0.000186585	178	178
SHISA7	-0.299071	5.00926e-05	0.000186787	178	161
SH3GLB2	-0.299054	5.01443e-05	0.000186944	178	178
TRIM46	-0.298994	5.03269e-05	0.000187555	178	178
KIAA1683	-0.29892	5.05533e-05	0.000188327	178	178
RABL5	-0.298746	5.10913e-05	0.000190188	178	178
SMUG1	-0.298635	5.14364e-05	0.000191401	178	178
SPCS1	-0.298631	5.14489e-05	0.000191411	178	178
C14orf1	-0.298576	5.16196e-05	0.00019201	178	178
NAA10	-0.298544	5.17209e-05	0.000192351	178	178
F12	-0.298395	5.21895e-05	0.000193948	178	178
KRTAP5-1	-0.29834	5.23651e-05	0.000194491	178	177
C9orf135	-0.298257	5.26299e-05	0.000195437	178	144
GSK3A	-0.298133	5.30251e-05	0.000196831	178	178
ACAD10	-0.298111	5.30975e-05	0.000197063	178	178
CCDC101	-0.298047	5.33045e-05	0.000197757	178	178
KSR2	-0.298009	5.34269e-05	0.000198174	178	178
C3orf47	-0.297976	5.35334e-05	0.000198465	178	178
PAK7	-0.297896	5.37929e-05	0.000199317	178	169
SNCB	-0.297895	5.37955e-05	0.000199317	178	170
ABCC8	-0.297856	5.3924e-05	0.000199718	178	178
CBX7	-0.297777	5.4182e-05	0.000200523	178	178
C19orf23	-0.297735	5.43204e-05	0.000200922	178	178
MMP26	-0.297496	5.51101e-05	0.000203615	178	30
MTNR1B	-0.297382	5.54927e-05	0.000204914	178	50
NAIF1	-0.297375	5.55174e-05	0.000204956	178	178
PSEN2	-0.297217	5.605e-05	0.000206624	178	178
STRBP	-0.297043	5.66403e-05	0.000208606	178	178
LOC730811	-0.296836	5.73511e-05	0.000211066	178	23
CECR6	-0.296801	5.7474e-05	0.000211401	178	178
TRUB2	-0.296779	5.75507e-05	0.000211604	178	178
XRCC1	-0.296589	5.82113e-05	0.000213874	178	178
SNRNP70	-0.296571	5.82744e-05	0.000214066	178	178
NDRG3	-0.296554	5.83364e-05	0.000214254	178	178
SGSM2	-0.29645	5.87039e-05	0.000215564	178	178
MAEA	-0.29637	5.89848e-05	0.000216555	178	178
CAMKV	-0.296245	5.94327e-05	0.000218118	178	130
ACCN3	-0.296212	5.95497e-05	0.000218507	178	178
GPR27	-0.296186	5.96419e-05	0.000218787	178	169
ZNF789	-0.296185	5.9648e-05	0.000218787	178	178
GPR62	-0.296127	5.98537e-05	0.000219419	178	163
RAB36	-0.296089	5.99936e-05	0.000219851	178	178
ALDH9A1	-0.296077	6.00367e-05	0.000219968	178	178
GAMT	-0.296065	6.00771e-05	0.000220075	178	178
SLC6A13	-0.29606	6.0097e-05	0.000220088	178	141
DSCR9	-0.296058	6.0103e-05	0.000220088	178	167
DALRD3	-0.295976	6.04023e-05	0.000221102	178	178
VPS52	-0.295947	6.05077e-05	0.000221406	178	178
FANCF	-0.295912	6.06322e-05	0.00022178	178	178
SNHG9	-0.295633	6.16574e-05	0.00022528	178	178
ACSS2	-0.295589	6.1823e-05	0.000225843	178	178
C12orf65	-0.295549	6.19713e-05	0.000226343	178	178
FBXO46	-0.295537	6.20142e-05	0.000226398	178	178
ITFG2	-0.295536	6.20206e-05	0.000226398	178	178
ABHD15	-0.295513	6.21041e-05	0.00022666	178	178
LOC91149	-0.29546	6.23038e-05	0.000227138	178	80
BSPRY	-0.295401	6.25251e-05	0.000227776	178	178
ANGEL1	-0.295331	6.27866e-05	0.000228645	178	178
TSPAN13	-0.295235	6.31499e-05	0.000229841	178	178
MYH6	-0.295231	6.31652e-05	0.000229854	178	112
TMEM186	-0.295098	6.367e-05	0.000231478	178	178
ELMOD3	-0.29503	6.39311e-05	0.000232385	178	178
KRTAP10-4	-0.29494	6.42757e-05	0.000233509	178	9
ZDHHC11	-0.294931	6.43092e-05	0.000233587	178	178
FLJ37307	-0.294852	6.46151e-05	0.000234612	178	175
C19orf45	-0.294823	6.4729e-05	0.00023494	178	167
AP3B2	-0.294792	6.48466e-05	0.00023528	178	176
MARVELD2	-0.294759	6.49757e-05	0.000235662	178	178
GTPBP3	-0.294672	6.5314e-05	0.000236802	178	178
ATP1A3	-0.294652	6.53931e-05	0.000237045	178	178
LOC728743	-0.294623	6.5508e-05	0.000237375	178	178
WDR88	-0.2946	6.5598e-05	0.000237658	178	173
PSMB5	-0.294555	6.5774e-05	0.000238251	178	178
RIMBP2	-0.294446	6.62031e-05	0.000239718	178	176
PRDXDD1P	-0.294403	6.63743e-05	0.000240294	178	178
ZNF30	-0.294384	6.64496e-05	0.000240479	178	178
RASSF7	-0.294369	6.65097e-05	0.000240617	178	178
UCN	-0.294368	6.65123e-05	0.000240617	178	170
GPER	-0.294357	6.65563e-05	0.000240733	178	178
CBWD6	-0.294341	6.66223e-05	0.000240883	178	178
SF3B5	-0.294324	6.66876e-05	0.000241075	178	178
ORC5L	-0.294313	6.67323e-05	0.000241192	178	178
PROZ	-0.294256	6.69583e-05	0.000241921	178	158
NDUFC2	-0.294192	6.72184e-05	0.000242772	178	178
ASL	-0.294023	6.78995e-05	0.000244937	178	178
HSD17B8	-0.294022	6.79046e-05	0.000244937	178	178
THSD1P1	-0.293985	6.80516e-05	0.000245423	178	178
AFM	-0.293962	6.81469e-05	0.000245721	178	84
C1orf50	-0.293899	6.84014e-05	0.000246459	178	178
EXD3	-0.293866	6.85365e-05	0.000246856	178	178
TMED4	-0.293761	6.89667e-05	0.000248315	178	178
RTN4IP1	-0.293744	6.90368e-05	0.000248523	178	178
TMEM232	-0.293718	6.91463e-05	0.000248871	178	177
PPP1R1A	-0.293573	6.97446e-05	0.000250933	178	176
USH2A	-0.293513	6.99963e-05	0.000251656	178	177
ZNF57	-0.293476	7.01487e-05	0.000252112	178	178
PGRMC1	-0.293373	7.05819e-05	0.000253577	178	178
FOXRED1	-0.293341	7.07159e-05	0.000254012	178	178
MBD6	-0.29331	7.08467e-05	0.00025439	178	178
NDUFA9	-0.293218	7.12341e-05	0.000255687	178	178
EDC4	-0.293164	7.14663e-05	0.000256428	178	178
C8orf38	-0.293109	7.16978e-05	0.000257165	178	178
RNF187	-0.293066	7.18835e-05	0.000257785	178	178
LEAP2	-0.292971	7.22903e-05	0.000259076	178	178
[truncated: 17,774 more rows]

## Sheet: 50 positively correlated gene
Number	Query	Statistic	P-value	FDR (BH)	Event_SD	Event_TD
1	ASAM	0.865738	8.611e-55	8.5137e-51	178	178
2	MMP2	0.864398	1.94074e-54	1.2792e-50	178	178
3	PDPN	0.862596	5.70737e-54	2.82144e-50	178	178
4	COL6A3	0.842132	4.47004e-49	1.76781e-45	178	178
5	COL12A1	0.824035	2.69055e-45	8.86714e-42	178	178
6	CALD1	0.819893	1.71526e-44	4.84538e-41	178	178
7	COL3A1	0.818892	2.66448e-44	6.58592e-41	178	178
8	COL5A2	0.811606	6.07524e-43	1.3348e-39	178	178
9	BNC2	0.807223	3.7337e-42	7.38303e-39	178	178
10	RAB31	0.802173	2.85875e-41	5.13899e-38	178	178
11	COL1A2	0.796194	2.95394e-40	4.86761e-37	178	178
12	FNDC1	0.795985	3.20063e-40	4.8684e-37	178	178
13	CTSK	0.792706	1.11288e-39	1.57187e-36	178	178
14	FBN1	0.792277	1.30777e-39	1.72399e-36	178	178
15	CHSY3	0.792032	1.43379e-39	1.77198e-36	178	178
16	FSTL1	0.785846	1.40561e-38	1.63498e-35	178	178
17	ST6GAL2	0.785325	1.69776e-38	1.86509e-35	178	177
18	CORO1C	0.784809	2.04618e-38	2.12954e-35	178	178
19	SPOCK1	0.784581	2.22158e-38	2.19647e-35	178	178
20	MRC2	0.782679	4.39434e-38	4.13779e-35	178	178
21	SULF1	0.781842	5.92017e-38	5.32115e-35	178	178
22	ANTXR1	0.779617	1.29897e-37	1.11678e-34	178	178
23	MSRB3	0.778432	1.96642e-37	1.62016e-34	178	178
24	TAGLN	0.77814	2.17689e-37	1.72183e-34	178	178
25	STON1	0.776996	3.23987e-37	2.46404e-34	178	178
26	LUM	0.776334	4.07306e-37	2.98299e-34	178	178
27	CLIC4	0.775378	5.66013e-37	3.9389e-34	178	178
28	FRMD6	0.775319	5.77667e-37	3.9389e-34	178	178
29	CDH11	0.774913	6.63862e-37	4.37574e-34	178	178
30	INHBA	0.773362	1.12707e-36	7.18925e-34	178	178
31	WISP1	0.771826	1.89609e-36	1.17166e-33	178	178
32	COL5A1	0.771141	2.38815e-36	1.43101e-33	178	178
33	MRVI1	0.770812	2.66703e-36	1.55111e-33	178	178
34	PDLIM3	0.769284	4.44453e-36	2.51103e-33	178	178
35	MYLK	0.767974	6.86611e-36	3.7714e-33	178	178
36	COL8A1	0.767326	8.50329e-36	4.54444e-33	178	178
37	FIBIN	0.766784	1.01657e-35	5.28992e-33	178	178
38	FLNA	0.766527	1.10606e-35	5.60803e-33	178	178
39	ASPN	0.765575	1.51084e-35	7.46886e-33	178	178
40	LAMA4	0.764887	1.89086e-35	9.11949e-33	178	178
41	THBS2	0.76473	1.98987e-35	9.36849e-33	178	178
42	MFAP5	0.764476	2.16181e-35	9.89362e-33	178	177
43	ACTA2	0.76442	2.20147e-35	9.89362e-33	178	178
44	CTHRC1	0.764042	2.48878e-35	1.08337e-32	178	178
45	MFAP2	0.764003	2.52022e-35	1.08337e-32	178	178
46	LOX	0.763458	3.00648e-35	1.2649e-32	178	178
47	FLNC	0.763217	3.25014e-35	1.33892e-32	178	178
48	PXDN	0.759259	1.15307e-34	4.65322e-32	178	178
49	COL1A1	0.758866	1.30592e-34	5.16465e-32	178	178
50	SRPX2	0.757636	1.92412e-34	7.33946e-32	178	178

## Sheet: 50 negetively correlated gene
Number	Query	Statistic	P-value	FDR (BH)	Event_SD	Event_TD
1	P4HTM	-0.602898	5.36127e-19	2.73231e-17	178	178
2	C14orf93	-0.599113	1.00955e-18	4.94131e-17	178	178
3	NUDT16L1	-0.597883	1.23784e-18	5.97e-17	178	178
4	SNHG8	-0.5899	4.55194e-18	2.0692e-16	178	178
5	SERGEF	-0.589302	5.01046e-18	2.25688e-16	178	178
6	PEMT	-0.587207	7.00559e-18	3.09215e-16	178	178
7	RPH3AL	-0.572274	7.1307e-17	2.72206e-15	178	178
8	CARKD	-0.572179	7.23471e-17	2.74627e-15	178	178
9	MMAB	-0.569662	1.05734e-16	3.94489e-15	178	178
10	AGFG2	-0.569421	1.09626e-16	4.07471e-15	178	178
11	ABHD14A	-0.566253	1.7587e-16	6.35768e-15	178	178
12	CATSPER3	-0.565429	1.98708e-16	7.11823e-15	178	178
13	DHPS	-0.565161	2.06735e-16	7.36572e-15	178	178
14	MANEAL	-0.558224	5.69845e-16	1.90985e-14	178	178
15	C11orf49	-0.558048	5.84532e-16	1.95576e-14	178	178
16	REPIN1	-0.557576	6.25666e-16	2.08633e-14	178	178
17	MBLAC1	-0.555994	7.85503e-16	2.60613e-14	178	178
18	ZNF653	-0.555111	8.91337e-16	2.93755e-14	178	178
19	MED16	-0.553098	1.18726e-15	3.84236e-14	178	178
20	ATP2A3	-0.549032	2.10688e-15	6.51978e-14	178	178
21	C1orf66	-0.54884	2.16436e-15	6.66637e-14	178	178
22	LOC100128822	-0.54817	2.37691e-15	7.27571e-14	178	178
23	TOLLIP	-0.545851	3.28186e-15	9.84758e-14	178	178
24	C17orf100	-0.545468	3.46051e-15	1.03366e-13	178	178
25	TMEM205	-0.544117	4.17071e-15	1.23646e-13	178	178
26	PICK1	-0.543183	4.7424e-15	1.39341e-13	178	178
27	IRF2BP1	-0.54105	6.35094e-15	1.8387e-13	178	178
28	ATG4D	-0.538456	9.03327e-15	2.55908e-13	178	178
29	DHRS13	-0.537498	1.02814e-14	2.88375e-13	178	178
30	AES	-0.53648	1.17913e-14	3.27474e-13	178	178
31	FOXA2	-0.536163	1.23035e-14	3.3979e-13	178	178
32	NRL	-0.534365	1.56525e-14	4.26914e-13	178	178
33	FAM174B	-0.533705	1.70913e-14	4.63598e-13	178	178
34	CACNG2	-0.533118	1.84783e-14	4.97807e-13	178	68
35	SAFB	-0.532022	2.13698e-14	5.72583e-13	178	178
36	SEZ6L2	-0.53178	2.20657e-14	5.9043e-13	178	178
37	FKBP2	-0.531029	2.4368e-14	6.46781e-13	178	178
38	FOXP4	-0.530927	2.47001e-14	6.54717e-13	178	178
39	BSCL2	-0.530079	2.76165e-14	7.24255e-13	178	178
40	NDUFA7	-0.530026	2.78122e-14	7.28422e-13	178	178
41	LRRC16B	-0.528864	3.2396e-14	8.38481e-13	178	178
42	PHKA2	-0.528849	3.24608e-14	8.39058e-13	178	178
43	PPFIA3	-0.52869	3.31416e-14	8.55539e-13	178	178
44	ERP29	-0.527624	3.80991e-14	9.69589e-13	178	178
45	FIZ1	-0.525993	4.71066e-14	1.18964e-12	178	178
46	PTPRN2	-0.524984	5.36874e-14	1.33705e-12	178	178
47	ZNF497	-0.523945	6.13981e-14	1.51761e-12	178	178
48	C7orf55	-0.523783	6.27003e-14	1.54786e-12	178	178
49	DNAJB2	-0.52287	7.05106e-14	1.73202e-12	178	178
50	SRCIN1	-0.522551	7.34632e-14	1.79341e-12	178	178
