# Supplementary material for: GREM1 is a novel serum diagnostic marker and potential therapeutic target for pancreatic ductal adenocarcinoma
Source: Front Oncol. 2022 Aug 26;12:968610. doi: 10.3389/fonc.2022.968610 (PMC9458890; doi:10.3389/fonc.2022.968610)
Supplement: Supplementary file 2 [file Table_2.xlsx]

## Sheet: Supplementary Table 2
userId	geneSymbol	geneName	entrezgene	gLink
GREM1	GREM1	gremlin 1, DAN family BMP antagonist	26585	https://www.ncbi.nlm.nih.gov/gene/?term=26585
MMP2	MMP2	matrix metallopeptidase 2	4313	https://www.ncbi.nlm.nih.gov/gene/?term=4313
PDPN	PDPN	podoplanin	10630	https://www.ncbi.nlm.nih.gov/gene/?term=10630
COL6A3	COL6A3	collagen type VI alpha 3 chain	1293	https://www.ncbi.nlm.nih.gov/gene/?term=1293
COL12A1	COL12A1	collagen type XII alpha 1 chain	1303	https://www.ncbi.nlm.nih.gov/gene/?term=1303
CALD1	CALD1	caldesmon 1	800	https://www.ncbi.nlm.nih.gov/gene/?term=800
COL3A1	COL3A1	collagen type III alpha 1 chain	1281	https://www.ncbi.nlm.nih.gov/gene/?term=1281
COL5A2	COL5A2	collagen type V alpha 2 chain	1290	https://www.ncbi.nlm.nih.gov/gene/?term=1290
BNC2	BNC2	basonuclin 2	54796	https://www.ncbi.nlm.nih.gov/gene/?term=54796
RAB31	RAB31	RAB31, member RAS oncogene family	11031	https://www.ncbi.nlm.nih.gov/gene/?term=11031
COL1A2	COL1A2	collagen type I alpha 2 chain	1278	https://www.ncbi.nlm.nih.gov/gene/?term=1278
FNDC1	FNDC1	fibronectin type III domain containing 1	84624	https://www.ncbi.nlm.nih.gov/gene/?term=84624
CTSK	CTSK	cathepsin K	1513	https://www.ncbi.nlm.nih.gov/gene/?term=1513
FBN1	FBN1	fibrillin 1	2200	https://www.ncbi.nlm.nih.gov/gene/?term=2200
CHSY3	CHSY3	chondroitin sulfate synthase 3	337876	https://www.ncbi.nlm.nih.gov/gene/?term=337876
FSTL1	FSTL1	follistatin like 1	11167	https://www.ncbi.nlm.nih.gov/gene/?term=11167
ST6GAL2	ST6GAL2	ST6 beta-galactoside alpha-2,6-sialyltransferase 2	84620	https://www.ncbi.nlm.nih.gov/gene/?term=84620
CORO1C	CORO1C	coronin 1C	23603	https://www.ncbi.nlm.nih.gov/gene/?term=23603
SPOCK1	SPOCK1	SPARC (osteonectin), cwcv and kazal like domains proteoglycan 1	6695	https://www.ncbi.nlm.nih.gov/gene/?term=6695
MRC2	MRC2	mannose receptor C type 2	9902	https://www.ncbi.nlm.nih.gov/gene/?term=9902
SULF1	SULF1	sulfatase 1	23213	https://www.ncbi.nlm.nih.gov/gene/?term=23213
ANTXR1	ANTXR1	ANTXR cell adhesion molecule 1	84168	https://www.ncbi.nlm.nih.gov/gene/?term=84168
MSRB3	MSRB3	methionine sulfoxide reductase B3	253827	https://www.ncbi.nlm.nih.gov/gene/?term=253827
TAGLN	TAGLN	transgelin	6876	https://www.ncbi.nlm.nih.gov/gene/?term=6876
STON1	STON1	stonin 1	11037	https://www.ncbi.nlm.nih.gov/gene/?term=11037
LUM	LUM	lumican	4060	https://www.ncbi.nlm.nih.gov/gene/?term=4060
CLIC4	CLIC4	chloride intracellular channel 4	25932	https://www.ncbi.nlm.nih.gov/gene/?term=25932
FRMD6	FRMD6	FERM domain containing 6	122786	https://www.ncbi.nlm.nih.gov/gene/?term=122786
CDH11	CDH11	cadherin 11	1009	https://www.ncbi.nlm.nih.gov/gene/?term=1009
INHBA	INHBA	inhibin subunit beta A	3624	https://www.ncbi.nlm.nih.gov/gene/?term=3624
COL5A1	COL5A1	collagen type V alpha 1 chain	1289	https://www.ncbi.nlm.nih.gov/gene/?term=1289
MRVI1	MRVI1	murine retrovirus integration site 1 homolog	10335	https://www.ncbi.nlm.nih.gov/gene/?term=10335
PDLIM3	PDLIM3	PDZ and LIM domain 3	27295	https://www.ncbi.nlm.nih.gov/gene/?term=27295
MYLK	MYLK	myosin light chain kinase	4638	https://www.ncbi.nlm.nih.gov/gene/?term=4638
COL8A1	COL8A1	collagen type VIII alpha 1 chain	1295	https://www.ncbi.nlm.nih.gov/gene/?term=1295
FIBIN	FIBIN	fin bud initiation factor homolog	387758	https://www.ncbi.nlm.nih.gov/gene/?term=387758
FLNA	FLNA	filamin A	2316	https://www.ncbi.nlm.nih.gov/gene/?term=2316
ASPN	ASPN	asporin	54829	https://www.ncbi.nlm.nih.gov/gene/?term=54829
LAMA4	LAMA4	laminin subunit alpha 4	3910	https://www.ncbi.nlm.nih.gov/gene/?term=3910
THBS2	THBS2	thrombospondin 2	7058	https://www.ncbi.nlm.nih.gov/gene/?term=7058
MFAP5	MFAP5	microfibril associated protein 5	8076	https://www.ncbi.nlm.nih.gov/gene/?term=8076
ACTA2	ACTA2	actin alpha 2, smooth muscle	59	https://www.ncbi.nlm.nih.gov/gene/?term=59
CTHRC1	CTHRC1	collagen triple helix repeat containing 1	115908	https://www.ncbi.nlm.nih.gov/gene/?term=115908
MFAP2	MFAP2	microfibril associated protein 2	4237	https://www.ncbi.nlm.nih.gov/gene/?term=4237
LOX	LOX	lysyl oxidase	4015	https://www.ncbi.nlm.nih.gov/gene/?term=4015
FLNC	FLNC	filamin C	2318	https://www.ncbi.nlm.nih.gov/gene/?term=2318
PXDN	PXDN	peroxidasin	7837	https://www.ncbi.nlm.nih.gov/gene/?term=7837
COL1A1	COL1A1	collagen type I alpha 1 chain	1277	https://www.ncbi.nlm.nih.gov/gene/?term=1277
SRPX2	SRPX2	sushi repeat containing protein X-linked 2	27286	https://www.ncbi.nlm.nih.gov/gene/?term=27286
P4HA3	P4HA3	prolyl 4-hydroxylase subunit alpha 3	283208	https://www.ncbi.nlm.nih.gov/gene/?term=283208
THBS1	THBS1	thrombospondin 1	7057	https://www.ncbi.nlm.nih.gov/gene/?term=7057
IGDCC4	IGDCC4	immunoglobulin superfamily DCC subclass member 4	57722	https://www.ncbi.nlm.nih.gov/gene/?term=57722
ADAM12	ADAM12	ADAM metallopeptidase domain 12	8038	https://www.ncbi.nlm.nih.gov/gene/?term=8038
ADAMTS12	ADAMTS12	ADAM metallopeptidase with thrombospondin type 1 motif 12	81792	https://www.ncbi.nlm.nih.gov/gene/?term=81792
FAP	FAP	fibroblast activation protein alpha	2191	https://www.ncbi.nlm.nih.gov/gene/?term=2191
LTBP1	LTBP1	latent transforming growth factor beta binding protein 1	4052	https://www.ncbi.nlm.nih.gov/gene/?term=4052
FN1	FN1	fibronectin 1	2335	https://www.ncbi.nlm.nih.gov/gene/?term=2335
HSD17B6	HSD17B6	hydroxysteroid 17-beta dehydrogenase 6	8630	https://www.ncbi.nlm.nih.gov/gene/?term=8630
MYL9	MYL9	myosin light chain 9	10398	https://www.ncbi.nlm.nih.gov/gene/?term=10398
GAS1	GAS1	growth arrest specific 1	2619	https://www.ncbi.nlm.nih.gov/gene/?term=2619
CALU	CALU	calumenin	813	https://www.ncbi.nlm.nih.gov/gene/?term=813
ANGPTL2	ANGPTL2	angiopoietin like 2	23452	https://www.ncbi.nlm.nih.gov/gene/?term=23452
DDR2	DDR2	discoidin domain receptor tyrosine kinase 2	4921	https://www.ncbi.nlm.nih.gov/gene/?term=4921
MAB21L2	MAB21L2	mab-21 like 2	10586	https://www.ncbi.nlm.nih.gov/gene/?term=10586
EDNRA	EDNRA	endothelin receptor type A	1909	https://www.ncbi.nlm.nih.gov/gene/?term=1909
EMILIN1	EMILIN1	elastin microfibril interfacer 1	11117	https://www.ncbi.nlm.nih.gov/gene/?term=11117
COLEC12	COLEC12	collectin subfamily member 12	81035	https://www.ncbi.nlm.nih.gov/gene/?term=81035
SFRP2	SFRP2	secreted frizzled related protein 2	6423	https://www.ncbi.nlm.nih.gov/gene/?term=6423
GLT8D2	GLT8D2	glycosyltransferase 8 domain containing 2	83468	https://www.ncbi.nlm.nih.gov/gene/?term=83468
NEXN	NEXN	nexilin F-actin binding protein	91624	https://www.ncbi.nlm.nih.gov/gene/?term=91624
MXRA5	MXRA5	matrix remodeling associated 5	25878	https://www.ncbi.nlm.nih.gov/gene/?term=25878
SCUBE2	SCUBE2	signal peptide, CUB domain and EGF like domain containing 2	57758	https://www.ncbi.nlm.nih.gov/gene/?term=57758
ZFPM2	ZFPM2	zinc finger protein, FOG family member 2	23414	https://www.ncbi.nlm.nih.gov/gene/?term=23414
LATS2	LATS2	large tumor suppressor kinase 2	26524	https://www.ncbi.nlm.nih.gov/gene/?term=26524
PLN	PLN	phospholamban	5350	https://www.ncbi.nlm.nih.gov/gene/?term=5350
PCSK5	PCSK5	proprotein convertase subtilisin/kexin type 5	5125	https://www.ncbi.nlm.nih.gov/gene/?term=5125
C1S	C1S	complement C1s	716	https://www.ncbi.nlm.nih.gov/gene/?term=716
TIMP2	TIMP2	TIMP metallopeptidase inhibitor 2	7077	https://www.ncbi.nlm.nih.gov/gene/?term=7077
MMP14	MMP14	matrix metallopeptidase 14	4323	https://www.ncbi.nlm.nih.gov/gene/?term=4323
SPON1	SPON1	spondin 1	10418	https://www.ncbi.nlm.nih.gov/gene/?term=10418
SPSB1	SPSB1	splA/ryanodine receptor domain and SOCS box containing 1	80176	https://www.ncbi.nlm.nih.gov/gene/?term=80176
THY1	THY1	Thy-1 cell surface antigen	7070	https://www.ncbi.nlm.nih.gov/gene/?term=7070
AOC3	AOC3	amine oxidase, copper containing 3	8639	https://www.ncbi.nlm.nih.gov/gene/?term=8639
MN1	MN1	MN1 proto-oncogene, transcriptional regulator	4330	https://www.ncbi.nlm.nih.gov/gene/?term=4330
EFEMP2	EFEMP2	EGF containing fibulin extracellular matrix protein 2	30008	https://www.ncbi.nlm.nih.gov/gene/?term=30008
ALPK2	ALPK2	alpha kinase 2	115701	https://www.ncbi.nlm.nih.gov/gene/?term=115701
PRDM6	PRDM6	PR/SET domain 6	93166	https://www.ncbi.nlm.nih.gov/gene/?term=93166
AXL	AXL	AXL receptor tyrosine kinase	558	https://www.ncbi.nlm.nih.gov/gene/?term=558
ZNF521	ZNF521	zinc finger protein 521	25925	https://www.ncbi.nlm.nih.gov/gene/?term=25925
IL1R1	IL1R1	interleukin 1 receptor type 1	3554	https://www.ncbi.nlm.nih.gov/gene/?term=3554
VGLL3	VGLL3	vestigial like family member 3	389136	https://www.ncbi.nlm.nih.gov/gene/?term=389136
GNB4	GNB4	G protein subunit beta 4	59345	https://www.ncbi.nlm.nih.gov/gene/?term=59345
GLIPR1	GLIPR1	GLI pathogenesis related 1	11010	https://www.ncbi.nlm.nih.gov/gene/?term=11010
SH3PXD2B	SH3PXD2B	SH3 and PX domains 2B	285590	https://www.ncbi.nlm.nih.gov/gene/?term=285590
LOXL3	LOXL3	lysyl oxidase like 3	84695	https://www.ncbi.nlm.nih.gov/gene/?term=84695
GLI2	GLI2	GLI family zinc finger 2	2736	https://www.ncbi.nlm.nih.gov/gene/?term=2736
RAB23	RAB23	RAB23, member RAS oncogene family	51715	https://www.ncbi.nlm.nih.gov/gene/?term=51715
CSGALNACT2	CSGALNACT2	chondroitin sulfate N-acetylgalactosaminyltransferase 2	55454	https://www.ncbi.nlm.nih.gov/gene/?term=55454
PRRX1	PRRX1	paired related homeobox 1	5396	https://www.ncbi.nlm.nih.gov/gene/?term=5396
ZFHX4	ZFHX4	zinc finger homeobox 4	79776	https://www.ncbi.nlm.nih.gov/gene/?term=79776
COL10A1	COL10A1	collagen type X alpha 1 chain	1300	https://www.ncbi.nlm.nih.gov/gene/?term=1300
COL8A2	COL8A2	collagen type VIII alpha 2 chain	1296	https://www.ncbi.nlm.nih.gov/gene/?term=1296
DACT3	DACT3	dishevelled binding antagonist of beta catenin 3	147906	https://www.ncbi.nlm.nih.gov/gene/?term=147906
MITF	MITF	melanocyte inducing transcription factor	4286	https://www.ncbi.nlm.nih.gov/gene/?term=4286
POSTN	POSTN	periostin	10631	https://www.ncbi.nlm.nih.gov/gene/?term=10631
SEC23A	SEC23A	Sec23 homolog A, coat complex II component	10484	https://www.ncbi.nlm.nih.gov/gene/?term=10484
AEBP1	AEBP1	AE binding protein 1	165	https://www.ncbi.nlm.nih.gov/gene/?term=165
DCN	DCN	decorin	1634	https://www.ncbi.nlm.nih.gov/gene/?term=1634
GXYLT2	GXYLT2	glucoside xylosyltransferase 2	727936	https://www.ncbi.nlm.nih.gov/gene/?term=727936
PRSS23	PRSS23	serine protease 23	11098	https://www.ncbi.nlm.nih.gov/gene/?term=11098
LAMC1	LAMC1	laminin subunit gamma 1	3915	https://www.ncbi.nlm.nih.gov/gene/?term=3915
ARSI	ARSI	arylsulfatase family member I	340075	https://www.ncbi.nlm.nih.gov/gene/?term=340075
NKX3-2	NKX3-2	NK3 homeobox 2	579	https://www.ncbi.nlm.nih.gov/gene/?term=579
CRISPLD2	CRISPLD2	cysteine rich secretory protein LCCL domain containing 2	83716	https://www.ncbi.nlm.nih.gov/gene/?term=83716
CCDC80	CCDC80	coiled-coil domain containing 80	151887	https://www.ncbi.nlm.nih.gov/gene/?term=151887
C1R	C1R	complement C1r	715	https://www.ncbi.nlm.nih.gov/gene/?term=715
PLXDC2	PLXDC2	plexin domain containing 2	84898	https://www.ncbi.nlm.nih.gov/gene/?term=84898
PTGFRN	PTGFRN	prostaglandin F2 receptor inhibitor	5738	https://www.ncbi.nlm.nih.gov/gene/?term=5738
EVC	EVC	EvC ciliary complex subunit 1	2121	https://www.ncbi.nlm.nih.gov/gene/?term=2121
WNT5A	WNT5A	Wnt family member 5A	7474	https://www.ncbi.nlm.nih.gov/gene/?term=7474
TNFAIP6	TNFAIP6	TNF alpha induced protein 6	7130	https://www.ncbi.nlm.nih.gov/gene/?term=7130
NID2	NID2	nidogen 2	22795	https://www.ncbi.nlm.nih.gov/gene/?term=22795
RAI14	RAI14	retinoic acid induced 14	26064	https://www.ncbi.nlm.nih.gov/gene/?term=26064
GLI3	GLI3	GLI family zinc finger 3	2737	https://www.ncbi.nlm.nih.gov/gene/?term=2737
CPZ	CPZ	carboxypeptidase Z	8532	https://www.ncbi.nlm.nih.gov/gene/?term=8532
ITGA5	ITGA5	integrin subunit alpha 5	3678	https://www.ncbi.nlm.nih.gov/gene/?term=3678
LRRN4CL	LRRN4CL	LRRN4 C-terminal like	221091	https://www.ncbi.nlm.nih.gov/gene/?term=221091
CNN1	CNN1	calponin 1	1264	https://www.ncbi.nlm.nih.gov/gene/?term=1264
GPR161	GPR161	G protein-coupled receptor 161	23432	https://www.ncbi.nlm.nih.gov/gene/?term=23432
SPARC	SPARC	secreted protein acidic and cysteine rich	6678	https://www.ncbi.nlm.nih.gov/gene/?term=6678
LRRC15	LRRC15	leucine rich repeat containing 15	131578	https://www.ncbi.nlm.nih.gov/gene/?term=131578
FZD7	FZD7	frizzled class receptor 7	8324	https://www.ncbi.nlm.nih.gov/gene/?term=8324
NID1	NID1	nidogen 1	4811	https://www.ncbi.nlm.nih.gov/gene/?term=4811
KERA	KERA	keratocan	11081	https://www.ncbi.nlm.nih.gov/gene/?term=11081
ISM1	ISM1	isthmin 1	140862	https://www.ncbi.nlm.nih.gov/gene/?term=140862
DACT1	DACT1	dishevelled binding antagonist of beta catenin 1	51339	https://www.ncbi.nlm.nih.gov/gene/?term=51339
PDGFRA	PDGFRA	platelet derived growth factor receptor alpha	5156	https://www.ncbi.nlm.nih.gov/gene/?term=5156
FBLN1	FBLN1	fibulin 1	2192	https://www.ncbi.nlm.nih.gov/gene/?term=2192
PDGFC	PDGFC	platelet derived growth factor C	56034	https://www.ncbi.nlm.nih.gov/gene/?term=56034
GFPT2	GFPT2	glutamine-fructose-6-phosphate transaminase 2	9945	https://www.ncbi.nlm.nih.gov/gene/?term=9945
SNTB2	SNTB2	syntrophin beta 2	6645	https://www.ncbi.nlm.nih.gov/gene/?term=6645
PAPPA	PAPPA	pappalysin 1	5069	https://www.ncbi.nlm.nih.gov/gene/?term=5069
PDGFRB	PDGFRB	platelet derived growth factor receptor beta	5159	https://www.ncbi.nlm.nih.gov/gene/?term=5159
CPXM1	CPXM1	carboxypeptidase X, M14 family member 1	56265	https://www.ncbi.nlm.nih.gov/gene/?term=56265
JPH2	JPH2	junctophilin 2	57158	https://www.ncbi.nlm.nih.gov/gene/?term=57158
FAM180A	FAM180A	family with sequence similarity 180 member A	389558	https://www.ncbi.nlm.nih.gov/gene/?term=389558
NTM	NTM	neurotrimin	50863	https://www.ncbi.nlm.nih.gov/gene/?term=50863
TPM4	TPM4	tropomyosin 4	7171	https://www.ncbi.nlm.nih.gov/gene/?term=7171
SSPN	SSPN	sarcospan	8082	https://www.ncbi.nlm.nih.gov/gene/?term=8082
FERMT2	FERMT2	fermitin family member 2	10979	https://www.ncbi.nlm.nih.gov/gene/?term=10979
ITGA11	ITGA11	integrin subunit alpha 11	22801	https://www.ncbi.nlm.nih.gov/gene/?term=22801
GPX8	GPX8	glutathione peroxidase 8 (putative)	493869	https://www.ncbi.nlm.nih.gov/gene/?term=493869
FILIP1L	FILIP1L	filamin A interacting protein 1 like	11259	https://www.ncbi.nlm.nih.gov/gene/?term=11259
HHIPL1	HHIPL1	HHIP like 1	84439	https://www.ncbi.nlm.nih.gov/gene/?term=84439
PALLD	PALLD	palladin, cytoskeletal associated protein	23022	https://www.ncbi.nlm.nih.gov/gene/?term=23022
VCAN	VCAN	versican	1462	https://www.ncbi.nlm.nih.gov/gene/?term=1462
BASP1	BASP1	brain abundant membrane attached signal protein 1	10409	https://www.ncbi.nlm.nih.gov/gene/?term=10409
KDELC1	KDELC1	KDEL motif containing 1	79070	https://www.ncbi.nlm.nih.gov/gene/?term=79070
LMOD1	LMOD1	leiomodin 1	25802	https://www.ncbi.nlm.nih.gov/gene/?term=25802
HMCN1	HMCN1	hemicentin 1	83872	https://www.ncbi.nlm.nih.gov/gene/?term=83872
FKBP14	FKBP14	FKBP prolyl isomerase 14	55033	https://www.ncbi.nlm.nih.gov/gene/?term=55033
NRIP3	NRIP3	nuclear receptor interacting protein 3	56675	https://www.ncbi.nlm.nih.gov/gene/?term=56675
GPR68	GPR68	G protein-coupled receptor 68	8111	https://www.ncbi.nlm.nih.gov/gene/?term=8111
ITGAV	ITGAV	integrin subunit alpha V	3685	https://www.ncbi.nlm.nih.gov/gene/?term=3685
PRDM1	PRDM1	PR/SET domain 1	639	https://www.ncbi.nlm.nih.gov/gene/?term=639
ZNF469	ZNF469	zinc finger protein 469	84627	https://www.ncbi.nlm.nih.gov/gene/?term=84627
LRP1	LRP1	LDL receptor related protein 1	4035	https://www.ncbi.nlm.nih.gov/gene/?term=4035
VCL	VCL	vinculin	7414	https://www.ncbi.nlm.nih.gov/gene/?term=7414
SGCD	SGCD	sarcoglycan delta	6444	https://www.ncbi.nlm.nih.gov/gene/?term=6444
LGALS1	LGALS1	galectin 1	3956	https://www.ncbi.nlm.nih.gov/gene/?term=3956
TMEM200B	TMEM200B	transmembrane protein 200B	399474	https://www.ncbi.nlm.nih.gov/gene/?term=399474
CD248	CD248	CD248 molecule	57124	https://www.ncbi.nlm.nih.gov/gene/?term=57124
OSMR	OSMR	oncostatin M receptor	9180	https://www.ncbi.nlm.nih.gov/gene/?term=9180
YAP1	YAP1	Yes associated protein 1	10413	https://www.ncbi.nlm.nih.gov/gene/?term=10413
RUNX2	RUNX2	runt related transcription factor 2	860	https://www.ncbi.nlm.nih.gov/gene/?term=860
GJA1	GJA1	gap junction protein alpha 1	2697	https://www.ncbi.nlm.nih.gov/gene/?term=2697
WT1	WT1	Wilms tumor 1	7490	https://www.ncbi.nlm.nih.gov/gene/?term=7490
OLFML1	OLFML1	olfactomedin like 1	283298	https://www.ncbi.nlm.nih.gov/gene/?term=283298
TSPAN18	TSPAN18	tetraspanin 18	90139	https://www.ncbi.nlm.nih.gov/gene/?term=90139
KIF26B	KIF26B	kinesin family member 26B	55083	https://www.ncbi.nlm.nih.gov/gene/?term=55083
FOSL2	FOSL2	FOS like 2, AP-1 transcription factor subunit	2355	https://www.ncbi.nlm.nih.gov/gene/?term=2355
ROR2	ROR2	receptor tyrosine kinase like orphan receptor 2	4920	https://www.ncbi.nlm.nih.gov/gene/?term=4920
COL11A1	COL11A1	collagen type XI alpha 1 chain	1301	https://www.ncbi.nlm.nih.gov/gene/?term=1301
DIO2	DIO2	iodothyronine deiodinase 2	1734	https://www.ncbi.nlm.nih.gov/gene/?term=1734
WNT2	WNT2	Wnt family member 2	7472	https://www.ncbi.nlm.nih.gov/gene/?term=7472
KANK2	KANK2	KN motif and ankyrin repeat domains 2	25959	https://www.ncbi.nlm.nih.gov/gene/?term=25959
KCNMB1	KCNMB1	potassium calcium-activated channel subfamily M regulatory beta subunit 1	3779	https://www.ncbi.nlm.nih.gov/gene/?term=3779
NRP2	NRP2	neuropilin 2	8828	https://www.ncbi.nlm.nih.gov/gene/?term=8828
MXRA8	MXRA8	matrix remodeling associated 8	54587	https://www.ncbi.nlm.nih.gov/gene/?term=54587
PRR16	PRR16	proline rich 16	51334	https://www.ncbi.nlm.nih.gov/gene/?term=51334
SYDE1	SYDE1	synapse defective Rho GTPase homolog 1	85360	https://www.ncbi.nlm.nih.gov/gene/?term=85360
HTRA3	HTRA3	HtrA serine peptidase 3	94031	https://www.ncbi.nlm.nih.gov/gene/?term=94031
LOXL2	LOXL2	lysyl oxidase like 2	4017	https://www.ncbi.nlm.nih.gov/gene/?term=4017
ITGB1	ITGB1	integrin subunit beta 1	3688	https://www.ncbi.nlm.nih.gov/gene/?term=3688
ASAM
WISP1
PPAPDC1A
PTRF
FAM26E
FLJ22536
